# Supplementary material for: Crystal structure of 3-({[(morpholin-4-yl)carbono­thio­yl]sulfan­yl}acet­yl)phenyl benzoate
Source: Acta Crystallogr Sect E Struct Rep Online. 2014 Oct 24;70(Pt 11):400–2. doi: 10.1107/S1600536814023265 (PMC4257286; doi:10.1107/S1600536814023265)
Supplement: Supplementary file 1 [file e-70-00400-sup1.cif]

##############################################################################
#                                                                            #
# This CIF contains the data in a paper accepted for publication in          #
# Acta Crystallographica Section E. It conforms to the requirements of       #
# Notes for Authors for Acta Crystallographica Section E, and has been       #
# peer reviewed under the auspices of the IUCr Commission on Journals.       #
#                                                                            #
# Full details of the Crystallographic Information File format               #
# are given in the paper "The Crystallographic Information File (CIF):       #
# a New Standard Archive File for Crystallography" by S. R. Hall, F. H.      #
# Allen and I. D. Brown [Acta Cryst. (1991), A47, 655-685].                  #
#                                                                            #
# The current version of the core CIF dictionary is obtainable from          #
# ftp://ftp.iucr.org/pub/cif_core.dic.                                       #
#                                                                            #
# Software is freely available for graphical display of the structure(s)     #
# in this CIF. For information consult the CIF software page                 #
# http://www.iucr.org/resources/cif/software.                                #
#                                                                            #
# This file may be used for bona fide research purposes within the           #
# scientific community so long as proper attribution is given to the journal # 
# article from which it was obtained.                                        #
#                                                                            #
##############################################################################
data_I
_audit_creation_method     'WinGX routine CIF_UPDATE'
_journal_date_recd_electronic     2014-10-04
_journal_date_accepted     2014-10-22
_journal_name_full     'Acta Crystallographica, Section E'
_journal_year     2014
_journal_volume     70
_journal_issue     11
_journal_page_first     400
_journal_page_last     402
_journal_paper_category     GO
_journal_paper_doi     10.1107/S1600536814023265
_journal_coeditor_code     HG5411
_publ_contact_author_name     'Anil Kumar G N'
_publ_contact_author_address
;
Department of Physics
M S Ramaiah Institute of Technology
Bangalore - 560054, Karnataka India
;
_publ_contact_author_email     anilgn@msrit.edu
_publ_contact_author_fax     ?
_publ_contact_author_phone     ?
_publ_section_title
;
Crystal structure of 3-({[(morpholin-4-yl)carbonothioyl]sulfanyl}acetyl)phenyl
benzoate
;
loop_
    _publ_author_name
    _publ_author_footnote
    _publ_author_address
    'Ambekar, Sachin P.' .
;
Department of Chemistry
Karnatak University's Karnatak Science College,
Dharwad 580 001
Karanataka
India
;
    'Mahesh Kumar, K.' .
;
Department of Chemistry
Karnatak University's Karnatak Science College,
Dharwad 580 001
Karanataka
India
;
    'Shirahatti, Arun Kumar M.' .
;
Department of Chemistry
Karnatak University's Karnatak Science College,
Dharwad 580 001
Karanataka
India
;
    'Kotresh, O.' .
;
Department of Chemistry
Karnatak University's Karnatak Science College,
Dharwad 580 001
Karanataka
India
;
    'Anil Kumar, G. N.' .
;
Department of Physics
M S Ramaiah Institute of Technology
Bangalore 560 054
Karnataka
India
;
_publ_section_synopsis
;
In the crystal structure of the title compound, the morpholine ring adopts the
expected chair conformation. The central phenyl ring makes dihedral angles of
67.97(4) and 7.74(3)\%, respectively, with the benzoate phenyl ring and the
lattice mean plane. In the crystal, molecules are linked by C---H...O
hydrogen bonds.
;
_chemical_name_systematic
;
3-({[(Morpholin-4-yl)carbonothioyl]sulfanyl}acetyl)phenyl benzoate
;
_chemical_formula_moiety     'C20 H19 N O4 S2'
_chemical_formula_sum     'C20 H19 N O4 S2'
_chemical_formula_iupac     'C20 H19 N O4 S2'
_chemical_formula_weight     401.48
_symmetry_cell_setting     monoclinic
_symmetry_space_group_name_H-M     'P 21/c'
_symmetry_space_group_name_Hall     '-P 2ybc'
loop_
    _space_group_symop_operation_xyz
    'x, y, z'
    '-x, y+1/2, -z+1/2'
    '-x, -y, -z'
    'x, -y-1/2, z-1/2'
_cell_length_a     19.5521(7)
_cell_length_b     5.3649(2)
_cell_length_c     18.5142(6)
_cell_angle_alpha     90
_cell_angle_beta     101.816(2)
_cell_angle_gamma     90
_cell_volume     1900.90(12)
_cell_formula_units_Z     4
_cell_measurement_theta_min     1.5
_cell_measurement_temperature     296(2)
_cell_special_details     ?
_exptl_crystal_description     block
_exptl_crystal_colour     colourless
_exptl_crystal_size_max     0.35
_exptl_crystal_size_mid     0.31
_exptl_crystal_size_min     0.25
_exptl_crystal_density_diffrn     1.403
_exptl_crystal_density_method     'not measured'
_exptl_crystal_F_000     840
_exptl_absorpt_coefficient_mu     0.306
_exptl_absorpt_correction_type     multi-scan
_exptl_absorpt_process_details
;
(SADABS; Sheldrick, 1996)
;
_exptl_absorpt_correction_T_min     0.887
_exptl_absorpt_correction_T_max     0.934
_exptl_special_details     ?
_diffrn_ambient_temperature     296(2)
_diffrn_radiation_type     MoK\a
_diffrn_radiation_wavelength     0.71073
_diffrn_radiation_source     'fine-focus sealed tube'
_diffrn_radiation_monochromator     graphite
_diffrn_measurement_device_type     'Bruker SMART CCD area-detector'
_diffrn_measurement_method     '\f and \w scans'
_diffrn_reflns_number     12830
_diffrn_reflns_av_R_equivalents     0.0243
_diffrn_reflns_theta_min     1.06
_diffrn_reflns_theta_max     25.5
_diffrn_reflns_theta_full     25.5
_diffrn_measured_fraction_theta_max     0.996
_diffrn_measured_fraction_theta_full     0.996
_diffrn_reflns_limit_h_min     -23
_diffrn_reflns_limit_h_max     21
_diffrn_reflns_limit_k_min     -6
_diffrn_reflns_limit_k_max     6
_diffrn_reflns_limit_l_min     -22
_diffrn_reflns_limit_l_max     22
_refine_special_details
;
Refinement of <i>F</i>^2^ against ALL reflections. The weighted <i>R</i>-factor
<i>wR</i> and goodness of fit <i>S</i> are based on <i>F</i>^2^, conventional
<i>R</i>-factors <i>R</i> are based on <i>F</i>, with <i>F</i> set to zero for
negative <i>F</i>^2^. The threshold expression of <i>F</i>^2^ >
\s(<i>F</i>^2^) is used only for calculating <i>R</i>-factors(gt) <i>etc</i>.
and is not relevant to the choice of reflections for refinement.
<i>R</i>-factors based on <i>F</i>^2^ are statistically about twice as large
as those based on <i>F</i>, and <i>R</i>-factors based on ALL data will be
even larger.
;
_reflns_number_total     3539
_reflns_number_gt     2613
_reflns_threshold_expression     I>2sigma(I)
_refine_ls_structure_factor_coef     Fsqd
_refine_ls_matrix_type     full
_refine_ls_R_factor_all     0.0595
_refine_ls_R_factor_gt     0.0423
_refine_ls_wR_factor_ref     0.1222
_refine_ls_goodness_of_fit_ref     1.063
_refine_ls_restrained_S_all     1.063
_refine_ls_number_reflns     3539
_refine_ls_number_parameters     244
_refine_ls_number_restraints     0
_refine_ls_hydrogen_treatment     constr
_refine_ls_weighting_scheme     calc
_refine_ls_weighting_details
         'calc w=1/[\s^2^(Fo^2^)+(0.0581P)^2^+0.4768P] where P=(Fo^2^+2Fc^2^)/3'
_atom_sites_solution_hydrogens     geom
_atom_sites_solution_primary     direct
_atom_sites_solution_secondary     difmap
_refine_ls_shift/su_max     0.001
_refine_ls_shift/su_mean     0
_refine_diff_density_max     0.31
_refine_diff_density_min     -0.218
_refine_ls_extinction_method     none
loop_
    _atom_type_symbol
    _atom_type_description
    _atom_type_scat_dispersion_real
    _atom_type_scat_dispersion_imag
    _atom_type_scat_source
    C C 0.0033 0.0016 'International Tables Vol C Tables 4.2.6.8 and 6.1.1.4'
    H H 0 0 'International Tables Vol C Tables 4.2.6.8 and 6.1.1.4'
    N N 0.0061 0.0033 'International Tables Vol C Tables 4.2.6.8 and 6.1.1.4'
    O O 0.0106 0.006 'International Tables Vol C Tables 4.2.6.8 and 6.1.1.4'
    S S 0.1246 0.1234 'International Tables Vol C Tables 4.2.6.8 and 6.1.1.4'
_computing_data_collection
;
SMART (Bruker, 1998)
;
_computing_cell_refinement
;
SMART (Bruker, 1998)
;
_computing_data_reduction
;
SAINT (Bruker, 1998)
;
_computing_structure_solution
;
SIR92 (Altomare <i>et al.</i>,  1993)
;
_computing_structure_refinement
;
SHELXL97 (Sheldrick, 2008)
;
_computing_molecular_graphics
;
ORTEP-3 for Windows (Farrugia, 2012) and CAMERON (Watkin <i>et al.</i>,
1993)
;
_computing_publication_material
;
PARST (Nardelli, 1995) and PLATON (Spek, 2009)
;
loop_
    _atom_site_type_symbol
    _atom_site_label
    _atom_site_fract_x
    _atom_site_fract_y
    _atom_site_fract_z
    _atom_site_U_iso_or_equiv
    _atom_site_adp_type
    _atom_site_calc_flag
    _atom_site_refinement_flags
    _atom_site_occupancy
    _atom_site_disorder_assembly
    _atom_site_disorder_group
    S S1 0.13247(3) 1.07076(13) 0.54256(3) 0.0473(2) Uani d . 1 . .
    S S2 0.23625(3) 1.18442(16) 0.68201(4) 0.0652(3) Uani d . 1 . .
    O O1 0.00887(10) 1.6886(4) 0.68361(10) 0.0733(6) Uani d . 1 . .
    O O2 0.14049(8) 0.7580(4) 0.42396(9) 0.0697(6) Uani d . 1 . .
    O O3 0.42171(7) 0.3229(3) 0.54362(8) 0.0483(4) Uani d . 1 . .
    O O4 0.39360(9) -0.0264(4) 0.59595(10) 0.0741(6) Uani d . 1 . .
    N N1 0.10421(9) 1.3302(4) 0.65235(10) 0.0531(6) Uani d . 1 . .
    C C1 0.00244(13) 1.5923(6) 0.61218(14) 0.0639(8) Uani d . 1 . .
    H H1A 0.0271 1.7004 0.5841 0.077 Uiso calc R 1 . .
    H H1B -0.0465 1.5919 0.588 0.077 Uiso calc R 1 . .
    C C2 0.03069(12) 1.3339(5) 0.61164(14) 0.0614(8) Uani d . 1 . .
    H H2A 0.003 1.2205 0.6347 0.074 Uiso calc R 1 . .
    H H2B 0.0282 1.2798 0.5612 0.074 Uiso calc R 1 . .
    C C3 0.11178(14) 1.4422(6) 0.72615(13) 0.0636(8) Uani d . 1 . .
    H H3A 0.161 1.4564 0.7487 0.076 Uiso calc R 1 . .
    H H3B 0.0899 1.3352 0.7571 0.076 Uiso calc R 1 . .
    C C4 0.07911(14) 1.6908(6) 0.72117(15) 0.0684(8) Uani d . 1 . .
    H H4A 0.0816 1.7552 0.7706 0.082 Uiso calc R 1 . .
    H H4B 0.1053 1.8027 0.6959 0.082 Uiso calc R 1 . .
    C C5 0.15653(11) 1.2086(5) 0.63120(11) 0.0413(5) Uani d . 1 . .
    C C6 0.20694(11) 0.8751(5) 0.54092(12) 0.0456(6) Uani d . 1 . .
    H H6A 0.2483 0.9771 0.5431 0.055 Uiso calc R 1 . .
    H H6B 0.215 0.7648 0.5833 0.055 Uiso calc R 1 . .
    C C7 0.19298(11) 0.7242(5) 0.47079(12) 0.0452(6) Uani d . 1 . .
    C C8 0.24493(10) 0.5309(4) 0.46121(11) 0.0395(5) Uani d . 1 . .
    C C9 0.22848(12) 0.3671(5) 0.40227(11) 0.0479(6) Uani d . 1 . .
    H H9 0.1857 0.3808 0.3696 0.058 Uiso calc R 1 . .
    C C10 0.27482(12) 0.1849(5) 0.39175(12) 0.0526(7) Uani d . 1 . .
    H H10 0.263 0.075 0.3523 0.063 Uiso calc R 1 . .
    C C11 0.33890(12) 0.1638(5) 0.43933(12) 0.0483(6) Uani d . 1 . .
    H H11 0.3705 0.0409 0.4323 0.058 Uiso calc R 1 . .
    C C12 0.35499(10) 0.3272(5) 0.49695(11) 0.0419(6) Uani d . 1 . .
    C C13 0.30942(10) 0.5091(4) 0.50962(11) 0.0414(5) Uani d . 1 . .
    H H13 0.3214 0.616 0.5498 0.05 Uiso calc R 1 . .
    C C14 0.43558(11) 0.1310(5) 0.59189(11) 0.0420(5) Uani d . 1 . .
    C C15 0.50633(10) 0.1476(4) 0.63896(11) 0.0372(5) Uani d . 1 . .
    C C16 0.52631(11) -0.0360(5) 0.69145(12) 0.0453(6) Uani d . 1 . .
    H H16 0.4962 -0.1674 0.695 0.054 Uiso calc R 1 . .
    C C17 0.59067(12) -0.0250(5) 0.73859(12) 0.0504(6) Uani d . 1 . .
    H H17 0.604 -0.149 0.7738 0.061 Uiso calc R 1 . .
    C C18 0.63503(12) 0.1690(5) 0.73352(13) 0.0513(6) Uani d . 1 . .
    H H18 0.6783 0.1772 0.7656 0.062 Uiso calc R 1 . .
    C C19 0.61594(12) 0.3512(5) 0.68132(14) 0.0541(7) Uani d . 1 . .
    H H19 0.6464 0.4817 0.678 0.065 Uiso calc R 1 . .
    C C20 0.55158(11) 0.3418(5) 0.63371(12) 0.0469(6) Uani d . 1 . .
    H H20 0.5388 0.4654 0.5983 0.056 Uiso calc R 1 . .
loop_
    _atom_site_aniso_label
    _atom_site_aniso_U_11
    _atom_site_aniso_U_22
    _atom_site_aniso_U_33
    _atom_site_aniso_U_12
    _atom_site_aniso_U_13
    _atom_site_aniso_U_23
    S1 0.0349(3) 0.0585(5) 0.0456(3) 0.0066(3) 0.0015(2) -0.0034(3)
    S2 0.0367(3) 0.0894(6) 0.0619(4) 0.0102(3) -0.0081(3) -0.0198(4)
    O1 0.0666(12) 0.0761(15) 0.0765(12) 0.0228(11) 0.0129(10) -0.0131(11)
    O2 0.0453(10) 0.0814(15) 0.0702(11) 0.0143(10) -0.0169(8) -0.0206(10)
    O3 0.0345(8) 0.0437(11) 0.0624(9) -0.0025(7) -0.0006(7) 0.0083(8)
    O4 0.0600(11) 0.0719(15) 0.0788(12) -0.0315(11) -0.0128(9) 0.0217(10)
    N1 0.0410(11) 0.0666(16) 0.0477(11) 0.0127(10) -0.0001(8) -0.0080(10)
    C1 0.0484(15) 0.071(2) 0.0681(17) 0.0092(14) 0.0027(12) 0.0023(15)
    C2 0.0393(13) 0.076(2) 0.0649(15) 0.0129(13) 0.0018(11) -0.0099(14)
    C3 0.0595(16) 0.080(2) 0.0498(14) 0.0117(15) 0.0066(11) -0.0060(14)
    C4 0.0686(19) 0.069(2) 0.0673(17) 0.0034(16) 0.0121(14) -0.0146(15)
    C5 0.0359(11) 0.0424(15) 0.0444(11) 0.0010(10) 0.0051(9) 0.0039(10)
    C6 0.0334(11) 0.0534(17) 0.0481(12) 0.0039(11) 0.0041(9) -0.0035(11)
    C7 0.0341(12) 0.0490(17) 0.0492(12) -0.0040(11) 0.0004(9) -0.0029(11)
    C8 0.0315(11) 0.0433(15) 0.0427(11) -0.0051(10) 0.0049(9) -0.0010(10)
    C9 0.0429(13) 0.0561(18) 0.0417(12) -0.0031(12) 0.0014(10) -0.0037(11)
    C10 0.0560(15) 0.0570(19) 0.0434(12) 0.0016(13) 0.0064(11) -0.0101(11)
    C11 0.0477(13) 0.0488(17) 0.0499(13) 0.0060(11) 0.0134(10) -0.0011(11)
    C12 0.0310(11) 0.0450(16) 0.0485(12) -0.0035(10) 0.0055(9) 0.0031(10)
    C13 0.0357(11) 0.0413(15) 0.0447(12) -0.0064(10) 0.0024(9) -0.0039(10)
    C14 0.0400(12) 0.0404(16) 0.0456(12) -0.0030(11) 0.0089(9) -0.0027(10)
    C15 0.0344(11) 0.0326(14) 0.0449(11) 0.0006(10) 0.0092(9) -0.0050(10)
    C16 0.0441(13) 0.0379(15) 0.0546(13) -0.0026(11) 0.0121(10) 0.0023(11)
    C17 0.0482(14) 0.0488(18) 0.0527(13) 0.0085(12) 0.0066(11) 0.0091(11)
    C18 0.0379(13) 0.0547(18) 0.0571(14) 0.0041(12) 0.0004(10) -0.0041(12)
    C19 0.0384(13) 0.0465(18) 0.0740(16) -0.0093(11) 0.0039(11) 0.0008(13)
    C20 0.0410(13) 0.0383(16) 0.0592(14) -0.0014(11) 0.0054(10) 0.0063(11)
_geom_special_details
;
All e.s.d.'s (except the e.s.d. in the dihedral angle between two l.s. planes)
are estimated using the full covariance matrix. The cell e.s.d.'s are taken
into account individually in the estimation of e.s.d.'s in distances, angles
and torsion angles; correlations between e.s.d.'s in cell parameters are only
used when they are defined by crystal symmetry. An approximate (isotropic)
treatment of cell e.s.d.'s is used for estimating e.s.d.'s involving l.s.
planes.
;
loop_
    _geom_bond_atom_site_label_1
    _geom_bond_atom_site_label_2
    _geom_bond_site_symmetry_2
    _geom_bond_distance
    _geom_bond_publ_flag
    S1 C5 . 1.774(2) ?
    S1 C6 . 1.800(2) ?
    S2 C5 . 1.653(2) ?
    O1 C1 . 1.401(3) ?
    O1 C4 . 1.407(3) ?
    O2 C7 . 1.214(2) ?
    O3 C14 . 1.354(3) ?
    O3 C12 . 1.410(2) ?
    O4 C14 . 1.191(3) ?
    N1 C5 . 1.338(3) ?
    N1 C3 . 1.472(3) ?
    N1 C2 . 1.480(3) ?
    C1 C2 . 1.493(4) ?
    C1 H1A . 0.97 ?
    C1 H1B . 0.97 ?
    C2 H2A . 0.97 ?
    C2 H2B . 0.97 ?
    C3 C4 . 1.474(4) ?
    C3 H3A . 0.97 ?
    C3 H3B . 0.97 ?
    C4 H4A . 0.97 ?
    C4 H4B . 0.97 ?
    C6 C7 . 1.507(3) ?
    C6 H6A . 0.97 ?
    C6 H6B . 0.97 ?
    C7 C8 . 1.487(3) ?
    C8 C9 . 1.387(3) ?
    C8 C13 . 1.394(3) ?
    C9 C10 . 1.374(3) ?
    C9 H9 . 0.93 ?
    C10 C11 . 1.381(3) ?
    C10 H10 . 0.93 ?
    C11 C12 . 1.367(3) ?
    C11 H11 . 0.93 ?
    C12 C13 . 1.374(3) ?
    C13 H13 . 0.93 ?
    C14 C15 . 1.479(3) ?
    C15 C16 . 1.382(3) ?
    C15 C20 . 1.383(3) ?
    C16 C17 . 1.378(3) ?
    C16 H16 . 0.93 ?
    C17 C18 . 1.370(3) ?
    C17 H17 . 0.93 ?
    C18 C19 . 1.371(3) ?
    C18 H18 . 0.93 ?
    C19 C20 . 1.382(3) ?
    C19 H19 . 0.93 ?
    C20 H20 . 0.93 ?
loop_
    _geom_angle_atom_site_label_1
    _geom_angle_atom_site_label_2
    _geom_angle_atom_site_label_3
    _geom_angle_site_symmetry_1
    _geom_angle_site_symmetry_3
    _geom_angle
    _geom_angle_publ_flag
    C5 S1 C6 . . 101.33(10) ?
    C1 O1 C4 . . 111.06(19) ?
    C14 O3 C12 . . 116.89(17) ?
    C5 N1 C3 . . 122.22(19) ?
    C5 N1 C2 . . 125.35(19) ?
    C3 N1 C2 . . 111.70(18) ?
    O1 C1 C2 . . 112.8(2) ?
    O1 C1 H1A . . 109 ?
    C2 C1 H1A . . 109 ?
    O1 C1 H1B . . 109 ?
    C2 C1 H1B . . 109 ?
    H1A C1 H1B . . 107.8 ?
    N1 C2 C1 . . 109.3(2) ?
    N1 C2 H2A . . 109.8 ?
    C1 C2 H2A . . 109.8 ?
    N1 C2 H2B . . 109.8 ?
    C1 C2 H2B . . 109.8 ?
    H2A C2 H2B . . 108.3 ?
    N1 C3 C4 . . 110.6(2) ?
    N1 C3 H3A . . 109.5 ?
    C4 C3 H3A . . 109.5 ?
    N1 C3 H3B . . 109.5 ?
    C4 C3 H3B . . 109.5 ?
    H3A C3 H3B . . 108.1 ?
    O1 C4 C3 . . 113.0(2) ?
    O1 C4 H4A . . 109 ?
    C3 C4 H4A . . 109 ?
    O1 C4 H4B . . 109 ?
    C3 C4 H4B . . 109 ?
    H4A C4 H4B . . 107.8 ?
    N1 C5 S2 . . 124.08(17) ?
    N1 C5 S1 . . 113.60(15) ?
    S2 C5 S1 . . 122.32(13) ?
    C7 C6 S1 . . 108.88(15) ?
    C7 C6 H6A . . 109.9 ?
    S1 C6 H6A . . 109.9 ?
    C7 C6 H6B . . 109.9 ?
    S1 C6 H6B . . 109.9 ?
    H6A C6 H6B . . 108.3 ?
    O2 C7 C8 . . 121.2(2) ?
    O2 C7 C6 . . 120.8(2) ?
    C8 C7 C6 . . 118.02(18) ?
    C9 C8 C13 . . 119.1(2) ?
    C9 C8 C7 . . 118.78(19) ?
    C13 C8 C7 . . 122.1(2) ?
    C10 C9 C8 . . 120.6(2) ?
    C10 C9 H9 . . 119.7 ?
    C8 C9 H9 . . 119.7 ?
    C9 C10 C11 . . 120.4(2) ?
    C9 C10 H10 . . 119.8 ?
    C11 C10 H10 . . 119.8 ?
    C12 C11 C10 . . 118.6(2) ?
    C12 C11 H11 . . 120.7 ?
    C10 C11 H11 . . 120.7 ?
    C11 C12 C13 . . 122.4(2) ?
    C11 C12 O3 . . 120.3(2) ?
    C13 C12 O3 . . 117.27(19) ?
    C12 C13 C8 . . 118.9(2) ?
    C12 C13 H13 . . 120.6 ?
    C8 C13 H13 . . 120.6 ?
    O4 C14 O3 . . 122.2(2) ?
    O4 C14 C15 . . 125.4(2) ?
    O3 C14 C15 . . 112.34(19) ?
    C16 C15 C20 . . 119.5(2) ?
    C16 C15 C14 . . 117.8(2) ?
    C20 C15 C14 . . 122.6(2) ?
    C17 C16 C15 . . 120.3(2) ?
    C17 C16 H16 . . 119.8 ?
    C15 C16 H16 . . 119.8 ?
    C18 C17 C16 . . 119.8(2) ?
    C18 C17 H17 . . 120.1 ?
    C16 C17 H17 . . 120.1 ?
    C17 C18 C19 . . 120.3(2) ?
    C17 C18 H18 . . 119.8 ?
    C19 C18 H18 . . 119.8 ?
    C18 C19 C20 . . 120.3(2) ?
    C18 C19 H19 . . 119.9 ?
    C20 C19 H19 . . 119.9 ?
    C19 C20 C15 . . 119.7(2) ?
    C19 C20 H20 . . 120.2 ?
    C15 C20 H20 . . 120.2 ?
loop_
    _geom_hbond_atom_site_label_D
    _geom_hbond_atom_site_label_H
    _geom_hbond_atom_site_label_A
    _geom_hbond_site_symmetry_A
    _geom_hbond_distance_DH
    _geom_hbond_distance_HA
    _geom_hbond_distance_DA
    _geom_hbond_angle_DHA
    _geom_hbond_publ_flag
    C2 H2B S1 . 0.9700 2.4100 2.938(2) 114.00 yes
    C3 H3A S2 . 0.9700 2.5600 3.052(5) 111.00 yes
    C13 H13 O4 1_565 0.9300 2.4300 3.224(3) 143.00 yes
    C11 H11 Cg 3_656 0.9300 2.8800 3.629(2) 138.00 yes
_iucr_refine_instructions_details
;
TITL Chem_Sachin_CT_1_0ma in P2(1)/c
CELL 0.71073 19.5521 5.3649 18.5142 90.000 101.816 90.000
ZERR 4.00 0.0007 0.0002 0.0006 0.000 0.002 0.000
LATT 1
SYMM -x, y+1/2, -z+1/2
SFAC C  H  N  O  S
UNIT 80  76  4  16  8
L.S. 10
ACTA
OMIT -4 51
BOND $H
FMAP 2
PLAN -3
TEMP 23.000
WGHT    0.058100    0.476800
FVAR       0.16261
S1    5    0.132470    1.070759    0.542558    11.00000    0.03490    0.05854 =
         0.04559   -0.00340    0.00151    0.00659
S2    5    0.236255    1.184419    0.682011    11.00000    0.03671    0.08937 =
         0.06186   -0.01984   -0.00808    0.01022
O1    4    0.008868    1.688617    0.683614    11.00000    0.06658    0.07606 =
         0.07651   -0.01308    0.01286    0.02285
O2    4    0.140492    0.758037    0.423962    11.00000    0.04532    0.08138 =
         0.07025   -0.02062   -0.01694    0.01430
O3    4    0.421714    0.322892    0.543624    11.00000    0.03446    0.04372 =
         0.06237    0.00829   -0.00057   -0.00253
O4    4    0.393602   -0.026353    0.595946    11.00000    0.05996    0.07185 =
         0.07883    0.02169   -0.01280   -0.03153
N1    3    0.104206    1.330194    0.652354    11.00000    0.04102    0.06658 =
         0.04773   -0.00797   -0.00009    0.01271
C1    1    0.002436    1.592316    0.612178    11.00000    0.04843    0.07119 =
         0.06809    0.00231    0.00274    0.00916
AFIX  23
H1A   2    0.027109    1.700406    0.584145    11.00000   -1.20000
H1B   2   -0.046507    1.591914    0.587974    11.00000   -1.20000
AFIX   0
C2    1    0.030690    1.333936    0.611636    11.00000    0.03929    0.07632 =
         0.06489   -0.00993    0.00183    0.01287
AFIX  23
H2A   2    0.002986    1.220488    0.634700    11.00000   -1.20000
H2B   2    0.028175    1.279752    0.561176    11.00000   -1.20000
AFIX   0
C3    1    0.111777    1.442162    0.726146    11.00000    0.05954    0.07955 =
         0.04980   -0.00602    0.00660    0.01172
AFIX  23
H3A   2    0.160969    1.456427    0.748711    11.00000   -1.20000
H3B   2    0.089899    1.335238    0.757101    11.00000   -1.20000
AFIX   0
C4    1    0.079111    1.690793    0.721165    11.00000    0.06857    0.06874 =
         0.06727   -0.01462    0.01213    0.00337
AFIX  23
H4A   2    0.081647    1.755155    0.770604    11.00000   -1.20000
H4B   2    0.105324    1.802707    0.695865    11.00000   -1.20000
AFIX   0
C5    1    0.156529    1.208575    0.631205    11.00000    0.03587    0.04236 =
         0.04442    0.00393    0.00506    0.00099
C6    1    0.206939    0.875103    0.540916    11.00000    0.03338    0.05344 =
         0.04809   -0.00349    0.00411    0.00390
AFIX  23
H6A   2    0.248277    0.977060    0.543052    11.00000   -1.20000
H6B   2    0.215047    0.764840    0.583336    11.00000   -1.20000
AFIX   0
C7    1    0.192983    0.724153    0.470795    11.00000    0.03411    0.04900 =
         0.04916   -0.00286    0.00039   -0.00401
C8    1    0.244935    0.530919    0.461213    11.00000    0.03152    0.04332 =
         0.04266   -0.00096    0.00492   -0.00506
C9    1    0.228475    0.367120    0.402271    11.00000    0.04291    0.05607 =
         0.04172   -0.00365    0.00136   -0.00310
AFIX  43
H9    2    0.185671    0.380762    0.369564    11.00000   -1.20000
AFIX   0
C10   1    0.274821    0.184873    0.391751    11.00000    0.05596    0.05699 =
         0.04336   -0.01014    0.00642    0.00155
AFIX  43
H10   2    0.262956    0.074974    0.352325    11.00000   -1.20000
AFIX   0
C11   1    0.338904    0.163800    0.439330    11.00000    0.04771    0.04883 =
         0.04986   -0.00108    0.01341    0.00604
AFIX  43
H11   2    0.370466    0.040950    0.432315    11.00000   -1.20000
AFIX   0
C12   1    0.354994    0.327215    0.496950    11.00000    0.03096    0.04496 =
         0.04853    0.00312    0.00548   -0.00354
C13   1    0.309423    0.509147    0.509615    11.00000    0.03566    0.04133 =
         0.04472   -0.00388    0.00243   -0.00638
AFIX  43
H13   2    0.321384    0.615952    0.549785    11.00000   -1.20000
AFIX   0
C14   1    0.435577    0.131030    0.591895    11.00000    0.04004    0.04038 =
         0.04559   -0.00273    0.00885   -0.00304
C15   1    0.506334    0.147558    0.638955    11.00000    0.03438    0.03261 =
         0.04494   -0.00504    0.00918    0.00060
C16   1    0.526314   -0.035958    0.691453    11.00000    0.04413    0.03786 =
         0.05463    0.00234    0.01207   -0.00263
AFIX  43
H16   2    0.496173   -0.167447    0.694974    11.00000   -1.20000
AFIX   0
C17   1    0.590671   -0.024994    0.738586    11.00000    0.04819    0.04880 =
         0.05274    0.00915    0.00661    0.00853
AFIX  43
H17   2    0.603975   -0.148994    0.773759    11.00000   -1.20000
AFIX   0
C18   1    0.635028    0.169046    0.733517    11.00000    0.03795    0.05474 =
         0.05710   -0.00406    0.00041    0.00410
AFIX  43
H18   2    0.678289    0.177218    0.765630    11.00000   -1.20000
AFIX   0
C19   1    0.615938    0.351241    0.681323    11.00000    0.03837    0.04652 =
         0.07404    0.00079    0.00388   -0.00933
AFIX  43
H19   2    0.646447    0.481722    0.677965    11.00000   -1.20000
AFIX   0
C20   1    0.551584    0.341789    0.633711    11.00000    0.04099    0.03827 =
         0.05924    0.00627    0.00539   -0.00139
AFIX  43
H20   2    0.538751    0.465398    0.598312    11.00000   -1.20000
HKLF 4 1 1 0 0 0 1 0 0 0 1
REM  Chem_Sachin_CT_1_0ma in P2(1)/c
REM R1 =  0.0423 for   2613 Fo > 4sig(Fo)  and  0.0595 for all   3539 data
REM    244 parameters refined using      0 restraints
END
WGHT      0.0539      0.5392
REM Highest difference peak  0.310,  deepest hole -0.218,  1-sigma level  0.044
Q1    1   0.1413  1.5859  0.7044  11.00000  0.05    0.31
Q2    1   0.4279 -0.0879  0.5582  11.00000  0.05    0.28
Q3    1   0.0554  1.4834  0.5904  11.00000  0.05    0.27
;
