# Supplementary material for: Crystal structure of 3-({[(morpholin-4-yl)carbono­thio­yl]sulfan­yl}acet­yl)phenyl benzoate
Source: Acta Crystallogr Sect E Struct Rep Online. 2014 Oct 24;70(Pt 11):400–2. doi: 10.1107/S1600536814023265 (PMC4257286; doi:10.1107/S1600536814023265)
Supplement: Supplementary file 2 [file e-70-00400-Isup2.hkl]

#
# h,k,l, Fc-squared, Fo-squared, sigma(Fo-squared) and status flag
#
data_I
_shelx_title ' Chem_Sachin_CT_1_0ma in P2(1)/c'
_shelx_refln_list_code          4
_shelx_F_calc_maximum      198.69
_exptl_crystal_F_000       840.00
_reflns_d_resolution_high  0.8255
 
loop_
 _symmetry_equiv_pos_as_xyz
 'x, y, z'
 '-x, y+1/2, -z+1/2'
 '-x, -y, -z'
 'x, -y-1/2, z-1/2'
 
_cell_length_a    19.5521
_cell_length_b     5.3649
_cell_length_c    18.5142
_cell_angle_alpha  90.000
_cell_angle_beta  101.816
_cell_angle_gamma  90.000
 
_shelx_F_squared_multiplier     1.000
 
loop_
 _refln_index_h
 _refln_index_k
 _refln_index_l
 _refln_F_squared_calc
 _refln_F_squared_meas
 _refln_F_squared_sigma
 _refln_observed_status
   1   0   0      170.97        0.00      1.89 o
   2   0   0        6.01       12.09      0.76 o
   3   0   0     1786.77     2051.05     26.54 o
   4   0   0     1213.37     1282.69     16.12 o
   5   0   0     5196.84     5206.12     50.72 o
   6   0   0      585.96      588.24      9.58 o
   7   0   0     1431.16     1402.97     17.00 o
   8   0   0    14917.82    14507.19    152.87 o
   9   0   0     5735.51     5887.24     59.67 o
  10   0   0       34.04       35.74      2.68 o
  11   0   0     2461.83     2628.06     30.93 o
  12   0   0       51.23       56.75      3.69 o
  13   0   0      331.31      306.53      7.16 o
  14   0   0      452.61      473.48     14.28 o
  15   0   0       11.24        9.83      4.28 o
  16   0   0      389.79      412.47     18.55 o
  17   0   0      140.37      150.37     13.57 o
  18   0   0      279.19      311.82     34.79 o
  19   0   0      543.28      570.62     24.46 o
  20   0   0        1.58        4.92      7.94 o
  21   0   0      272.68      282.12     27.98 o
  22   0   0      107.82      106.64     18.91 o
  23   0   0        9.54       18.15     11.72 o
   1   1   0     6367.92     6159.70     77.43 o
   2   1   0       13.18       15.51      1.86 o
   3   1   0      544.17      636.96     11.18 o
   4   1   0        9.95        7.22      1.06 o
   5   1   0     1569.24     1617.80     14.79 o
   6   1   0      883.60      822.21      8.23 o
   7   1   0     2405.10     2443.76     17.40 o
   8   1   0        1.10        0.17      0.48 o
   9   1   0      866.14      880.30      7.78 o
  10   1   0     3399.00     3521.02     24.36 o
  11   1   0     1946.22     1970.60     15.99 o
  12   1   0        2.42        1.40      1.06 o
  13   1   0      229.29      219.38      5.24 o
  14   1   0       22.15       22.84      2.85 o
  15   1   0       65.10       80.21     11.93 o
  16   1   0     1791.24     1768.43     34.99 o
  17   1   0      170.98      160.52     16.64 o
  18   1   0      145.44      137.04     13.63 o
  19   1   0       12.85       19.53      6.72 o
  20   1   0       98.74       93.02     12.06 o
  21   1   0      115.61       99.48     13.14 o
  22   1   0       53.79       73.91     11.79 o
   0   2   0     3320.39     3173.68     45.77 o
   1   2   0     1894.14     1775.45     22.38 o
   2   2   0       76.61       99.84      4.88 o
   3   2   0        0.13        1.32      1.27 o
   4   2   0      623.79      537.51      9.55 o
   5   2   0      770.82      781.44     13.13 o
   6   2   0       79.62      129.97      8.51 o
   7   2   0      374.86      360.79      3.93 o
   8   2   0       72.72       69.15      1.88 o
   9   2   0      146.79      141.01      3.02 o
  10   2   0      494.95      493.18      9.19 o
  11   2   0      552.54      532.50     10.21 o
  12   2   0      520.77      494.76     10.23 o
  13   2   0       13.06        7.97      3.10 o
  14   2   0      395.73      330.97     13.89 o
  15   2   0      710.34      713.75     26.85 o
  16   2   0      104.37       89.87     10.82 o
  17   2   0       43.64       46.06      8.02 o
  18   2   0        4.32        4.11      4.86 o
  19   2   0        5.14        0.59      4.96 o
  20   2   0       11.01        4.27      5.80 o
  21   2   0       85.42       89.27     12.45 o
  22   2   0        0.20        4.54      6.13 o
   1   3   0      385.41      357.64     11.71 o
   2   3   0     2264.29     2288.59     39.44 o
   3   3   0     1374.75     1331.18     22.94 o
   4   3   0       38.28       47.24      4.19 o
   5   3   0      742.67      714.99     12.81 o
   6   3   0     1045.67     1010.23     20.04 o
   7   3   0        7.75        7.78      3.60 o
   8   3   0        3.66        0.99      1.33 o
   9   3   0      295.69      274.12     10.40 o
  10   3   0      420.89      381.20     28.36 o
  11   3   0      146.36      158.08     22.31 o
  12   3   0        0.19        1.26      1.83 o
  13   3   0      511.47      512.92     15.63 o
  14   3   0      347.43      377.90     14.51 o
  15   3   0        2.08        0.65      2.16 o
  16   3   0      120.88      125.28      6.79 o
  17   3   0      231.86      228.37      9.22 o
  18   3   0       36.95       42.77      5.43 o
  19   3   0        1.34        3.32      3.09 o
  20   3   0       62.33       59.41      7.58 o
   0   4   0      161.24      162.37     13.36 o
   1   4   0       51.41       58.29      5.94 o
   2   4   0      137.19      120.86     15.72 o
   3   4   0        0.15       -0.11      3.28 o
   4   4   0       46.47       46.86      5.36 o
   5   4   0       46.34       49.28      4.69 o
   6   4   0        0.84        2.74      3.45 o
   7   4   0       89.51       87.44     15.13 o
   8   4   0        4.59        5.29      7.94 o
   9   4   0      267.32      302.16     32.14 o
  10   4   0        3.81        7.94      9.08 o
  11   4   0        3.87        6.43      9.08 o
  12   4   0       11.95        4.54      9.08 o
  13   4   0       51.53       57.10     17.02 o
  14   4   0      237.04      265.48     34.04 o
  15   4   0       48.87       49.54     17.77 o
  16   4   0        0.10       -4.92      9.08 o
  17   4   0       25.97       33.28     15.88 o
  18   4   0      160.59      197.03     32.14 o
   1   5   0       47.07       35.46      5.77 o
   2   5   0       36.49       42.04      6.07 o
   3   5   0      187.82      200.59     17.70 o
   4   5   0       17.72       11.72     10.97 o
   5   5   0       89.57       87.36     18.53 o
   6   5   0      141.12      158.83     24.58 o
   7   5   0        3.15       -0.38      8.70 o
   8   5   0        0.05       -6.43      7.56 o
   9   5   0       69.37      100.59     21.93 o
  10   5   0       99.37       45.38     16.26 o
  11   5   0      171.08      173.96     28.36 o
  12   5   0       31.27       18.53     14.37 o
  13   5   0       51.34       36.68     15.88 o
  14   5   0       23.60       24.96     14.75 o
   1   6   0      299.11      268.50     31.77 o
   2   6   0        4.25       11.72     11.72 o
   3   6   0      116.52      175.09     27.23 o
   4   6   0       19.23       21.93     12.48 o
   5   6   0        8.11        6.81     11.35 o
   6   6   0       24.54       17.77     12.86 o
   7   6   0       74.82       99.46     22.69 o
 -23   1   1       88.07       93.21     13.44 o
 -22   1   1        7.56        8.80      6.63 o
 -21   1   1       11.59       21.58      7.20 o
 -20   1   1      609.98      664.64     37.25 o
 -19   1   1      181.58      210.41     58.43 o
 -18   1   1       77.85       66.60     10.97 o
 -17   1   1      130.95      167.75     11.79 o
 -16   1   1       90.61       89.10      8.67 o
 -15   1   1      188.90      196.44     11.86 o
 -14   1   1     1225.74     1234.42     18.86 o
 -13   1   1      800.75      823.38     10.92 o
 -12   1   1     2099.33     1958.62     18.22 o
 -11   1   1     1908.89     1855.56     15.17 o
 -10   1   1       27.65       44.08      1.72 o
  -9   1   1       54.75       61.31      1.57 o
  -8   1   1     1271.80     1245.34     10.41 o
  -7   1   1       45.94       48.93      1.44 o
  -6   1   1     1062.83     1064.70      9.32 o
  -5   1   1       88.11       79.36      2.00 o
  -4   1   1    10720.73    10558.32     90.41 o
  -3   1   1    16989.65    15942.68    122.14 o
  -2   1   1      114.49      100.97      3.59 o
  -1   1   1        1.76        1.29      0.89 o
   0   1   1      307.85      299.15      5.33 o
   1   1   1      684.44      796.72     11.46 o
   2   1   1        0.36        0.97      0.84 o
   3   1   1      672.27      633.06      7.33 o
   4   1   1      462.04      434.59      4.50 o
   5   1   1      360.33      347.98      5.02 o
   6   1   1      480.95      504.51      5.84 o
   7   1   1      695.56      703.56      6.49 o
   8   1   1     1001.67     1028.72      8.93 o
   9   1   1      871.68      893.94      8.38 o
  10   1   1      530.71      496.04      7.46 o
  11   1   1      128.01      103.50      2.93 o
  12   1   1       14.16       13.87      1.75 o
  13   1   1       92.89       84.53      3.79 o
  14   1   1        3.44        0.15      1.85 o
  15   1   1     1808.57     1692.25     32.88 o
  16   1   1       53.78       57.32      8.81 o
  17   1   1       85.55      103.20     17.96 o
  18   1   1       67.53       80.13     11.16 o
  19   1   1      367.61      401.17     27.04 o
  20   1   1       33.18       31.55      8.36 o
  21   1   1       13.03       14.79      9.45 o
  22   1   1       17.22       11.35      9.45 o
 -22   2   1       68.05       85.83     12.43 o
 -21   2   1       87.15       70.93     13.43 o
 -20   2   1      197.52      198.80     16.93 o
 -19   2   1      189.13      202.04     36.68 o
 -18   2   1      238.20      247.87     17.40 o
 -17   2   1        0.41       -3.73      3.63 o
 -16   2   1       19.56       15.31      5.73 o
 -15   2   1       15.17       26.47      6.64 o
 -14   2   1      566.76      568.25     16.16 o
 -13   2   1     1548.86     1559.11     24.93 o
 -12   2   1      988.28      985.80     15.70 o
 -11   2   1        1.60        1.77      1.49 o
 -10   2   1      502.39      501.80     11.68 o
  -9   2   1      268.86      290.90      4.45 o
  -8   2   1      319.30      294.70      5.26 o
  -7   2   1      163.75      210.23      3.05 o
  -6   2   1     5375.15     5917.37     96.13 o
  -5   2   1     1292.28     1269.25     48.87 o
  -4   2   1     2035.54     1968.84     27.50 o
  -3   2   1        4.41        2.68      1.44 o
  -2   2   1      754.95      777.33     12.66 o
  -1   2   1       33.03       31.24      2.70 o
   0   2   1      321.16      315.58     10.27 o
   1   2   1     2976.17     2986.33     33.65 o
   2   2   1       23.00       24.47      2.37 o
   3   2   1        3.27       11.43      1.67 o
   4   2   1     2139.52     2164.12     24.87 o
   5   2   1       20.32       17.25      3.28 o
   6   2   1      680.16      675.75      7.14 o
   7   2   1      134.92      132.49      2.15 o
   8   2   1     1151.23     1209.15     10.29 o
   9   2   1     2122.78     2046.88     17.21 o
  10   2   1       90.18       92.31      3.75 o
  11   2   1      700.55      700.59     12.01 o
  12   2   1       72.62       62.75      5.57 o
  13   2   1      117.94      117.66     11.96 o
  14   2   1      785.19      771.06     19.45 o
  15   2   1      744.76      744.28     30.25 o
  16   2   1     1123.13     1188.08     47.46 o
  17   2   1      458.07      493.04     21.54 o
  18   2   1      128.63      137.23     16.83 o
  19   2   1        9.58        8.23      5.38 o
  20   2   1      354.83      340.60     34.41 o
  21   2   1        2.14        2.52      5.38 o
 -20   3   1        0.11       -4.43      2.70 o
 -19   3   1        2.12        0.92      2.86 o
 -18   3   1      127.02      118.82      7.73 o
 -17   3   1      125.41       98.93     12.00 o
 -16   3   1       22.86       21.59      3.40 o
 -15   3   1      200.04      191.12      9.30 o
 -14   3   1      134.12      147.24      9.11 o
 -13   3   1       56.27       56.59      8.13 o
 -12   3   1       92.76       94.49      4.75 o
 -11   3   1      352.11      364.56     27.98 o
 -10   3   1        4.53        5.70      5.48 o
  -9   3   1        0.80       -1.99      2.63 o
  -8   3   1      261.30      256.41      9.27 o
  -7   3   1      186.98      157.68     17.21 o
  -6   3   1      103.44       95.13      8.88 o
  -5   3   1       52.21       55.55      4.69 o
  -4   3   1      144.12      130.38      8.68 o
  -3   3   1      917.39      801.02     16.58 o
  -2   3   1     2021.22     2034.78     30.85 o
  -1   3   1       74.82       73.46      5.61 o
   0   3   1      207.68      189.23      7.67 o
   1   3   1      183.80      173.51      8.19 o
   2   3   1     1433.97     1418.31     23.78 o
   3   3   1      225.77      204.21      7.02 o
   4   3   1     5451.79     5701.39     61.93 o
   5   3   1     2225.82     2342.39     31.81 o
   6   3   1      151.97      180.23     26.85 o
   7   3   1       13.49       12.76      3.64 o
   8   3   1       13.46       11.13      5.11 o
   9   3   1       68.45       72.63      8.51 o
  10   3   1      428.74      422.80     29.88 o
  11   3   1        0.10        2.65      6.81 o
  12   3   1     1269.79     1236.05     26.28 o
  13   3   1       88.71       81.37      7.06 o
  14   3   1       88.26       83.34     10.22 o
  15   3   1        7.76       15.53      2.79 o
  16   3   1      100.13      104.22      6.48 o
  17   3   1        0.23        0.55      2.44 o
  18   3   1       21.46       17.79      8.29 o
  19   3   1        0.05        3.13      2.95 o
  20   3   1      126.71      145.11      8.99 o
 -18   4   1        3.74       -1.89     10.97 o
 -17   4   1      673.32      684.49     48.78 o
 -16   4   1       46.23       15.88     13.24 o
 -15   4   1       13.30       10.97     10.97 o
 -14   4   1       81.03      148.24     25.72 o
 -13   4   1       10.78        0.38      7.94 o
 -12   4   1      122.53      149.38     24.58 o
 -11   4   1       10.60       -0.76      6.43 o
 -10   4   1      139.97      166.40     24.96 o
  -9   4   1      191.97      168.66     24.58 o
  -8   4   1      204.31      248.84     29.12 o
  -7   4   1      403.66      391.48     14.70 o
  -6   4   1      366.87      375.43     10.82 o
  -5   4   1       16.95       25.42      3.85 o
  -4   4   1      146.26      147.60     10.71 o
  -3   4   1      222.34      221.56     16.16 o
  -2   4   1       53.74       63.74      6.11 o
  -1   4   1       33.44       35.39      4.89 o
   0   4   1      412.80      421.43     13.22 o
   1   4   1       78.24       92.38      8.56 o
   2   4   1      213.34      213.97      9.90 o
   3   4   1      572.30      540.17     14.99 o
   4   4   1      174.63      165.09      9.39 o
   5   4   1      344.92      360.11     18.96 o
   6   4   1      147.74      168.72     15.88 o
   7   4   1       22.17       23.33      6.67 o
   8   4   1       58.97       83.95     17.40 o
   9   4   1      154.54      133.87     21.93 o
  10   4   1      318.17      384.98     32.52 o
  11   4   1      106.91      123.66     23.07 o
  12   4   1      240.68      271.91     33.28 o
  13   4   1      474.15      516.21     39.33 o
  14   4   1       73.73       67.69     18.53 o
  15   4   1      127.45      142.57     26.47 o
  16   4   1        9.54       -2.65     10.59 o
  17   4   1       22.75       20.80     12.86 o
  18   4   1       16.64        5.67     11.35 o
 -14   5   1        0.31       -0.38      9.83 o
 -13   5   1       69.45       74.88     20.42 o
 -12   5   1        0.18       -4.92     10.21 o
 -11   5   1        0.21        1.89      9.45 o
 -10   5   1        2.88       -4.16      7.19 o
  -9   5   1       15.68        6.43     10.59 o
  -8   5   1       17.34       13.61     11.35 o
  -7   5   1       63.59       81.31     19.29 o
  -6   5   1        6.24       13.99      9.83 o
  -5   5   1        0.71        1.89      8.70 o
  -4   5   1       10.19        4.98     10.21 o
  -3   5   1       51.44       56.35     10.00 o
  -2   5   1        0.41       -0.24      6.01 o
  -1   5   1        0.73       -3.57      9.83 o
   0   5   1      166.99      192.95     25.53 o
   1   5   1        1.46        2.34      4.23 o
   2   5   1       19.16       34.79     12.48 o
   3   5   1      226.33      220.10     27.61 o
   4   5   1      101.28      128.58     21.93 o
   5   5   1        3.39        8.70      9.83 o
   6   5   1        6.53       -7.94      7.19 o
   7   5   1       12.21        7.19      9.45 o
   8   5   1       59.56       80.17     19.29 o
   9   5   1      139.44      138.03     25.34 o
  10   5   1        2.67       -9.08      7.94 o
  11   5   1       75.62       83.58     20.80 o
  12   5   1       83.52      104.38     24.20 o
  13   5   1       32.19       26.85     14.75 o
  14   5   1       89.49       72.99     20.80 o
  -9   6   1       22.20       22.31     14.37 o
  -8   6   1       13.56       18.91     14.75 o
  -7   6   1        1.24       -6.05      9.83 o
  -6   6   1        2.27        2.27     10.59 o
  -5   6   1        3.80        8.32     10.59 o
  -4   6   1        7.94       10.21     12.10 o
  -3   6   1      120.78      143.33     24.20 o
   0   6   1        6.62       15.51     11.72 o
   1   6   1      273.59      242.41     31.01 o
   2   6   1       27.16       28.74     13.24 o
   3   6   1       36.07       61.26     17.77 o
   4   6   1       21.79       13.99     12.10 o
   5   6   1        2.84        8.70     10.97 o
   6   6   1        2.26       15.13     12.48 o
   7   6   1        0.02        1.89     10.59 o
   8   6   1        5.67       15.13     12.86 o
 -23   0   2      152.69      149.00     21.93 o
 -22   0   2       38.35       60.77     16.07 o
 -21   0   2        2.53        6.12      7.00 o
 -20   0   2        1.40       -1.97      5.09 o
 -19   0   2       83.17       91.05     11.84 o
 -18   0   2      277.75      321.46     18.90 o
 -17   0   2       70.64       67.57      9.63 o
 -16   0   2       28.25       50.11      8.15 o
 -15   0   2     1045.14     1072.42     30.31 o
 -14   0   2     2705.17     2611.41     36.84 o
 -13   0   2      438.50      505.72      9.58 o
 -12   0   2      888.49      886.48     13.10 o
 -11   0   2     1271.38     1297.59     16.50 o
 -10   0   2     1849.64     1843.60     19.29 o
  -9   0   2       39.24       29.51      2.09 o
  -8   0   2        4.89        6.81      1.09 o
  -7   0   2      253.67      241.89      4.58 o
  -6   0   2     6121.45     5808.84     44.95 o
  -5   0   2      897.43      734.21      7.56 o
  -4   0   2     1587.50     1931.28     16.19 o
  -3   0   2     1704.58     1702.48     15.17 o
  -2   0   2       99.03       54.93      2.35 o
  -1   0   2     1314.42     1462.03     15.22 o
   0   0   2     2709.01     2830.92     30.87 o
   1   0   2     1773.44     1960.47     26.68 o
   2   0   2    31589.93    28547.60    270.79 o
   3   0   2     8151.64     8224.79     77.77 o
   4   0   2     1330.07     1465.64     21.03 o
   5   0   2       11.96       23.05      1.60 o
   6   0   2      707.11      626.27      8.41 o
   7   0   2    10106.35    10012.03     88.09 o
   8   0   2     3859.71     4326.99     41.11 o
   9   0   2      557.56      768.52     10.93 o
  10   0   2     8158.97     8866.86     80.41 o
  11   0   2     1892.09     2068.83     23.52 o
  12   0   2      688.43      694.81     11.24 o
  13   0   2     2645.84     2714.35     43.40 o
  14   0   2       53.83       59.95      8.15 o
  15   0   2     1061.80     1082.00     30.75 o
  16   0   2      726.21      735.40     25.53 o
  17   0   2      514.60      530.01     22.19 o
  18   0   2      984.12      960.56     43.87 o
  19   0   2       52.90       77.15     15.13 o
  20   0   2       21.10       30.63     10.97 o
  21   0   2        1.24        7.94      8.32 o
  22   0   2        1.56        2.65      8.32 o
 -23   1   2       71.10       78.75     12.72 o
 -22   1   2       99.40      111.87     14.16 o
 -21   1   2      257.15      246.96     19.92 o
 -20   1   2        2.38        0.68      5.52 o
 -19   1   2      392.35      412.83     37.06 o
 -18   1   2       33.15       46.58      8.90 o
 -17   1   2      340.96      341.66     14.43 o
 -16   1   2       39.06       37.52      5.98 o
 -15   1   2     2586.45     2643.49     44.96 o
 -14   1   2        1.16        0.18      1.97 o
 -13   1   2      437.17      426.62      8.43 o
 -12   1   2      718.04      713.64      9.17 o
 -11   1   2      459.58      430.08      5.60 o
 -10   1   2      986.81      932.95      8.24 o
  -9   1   2       61.86       75.11      1.96 o
  -8   1   2       27.09       29.81      1.72 o
  -7   1   2      142.31      132.08      1.99 o
  -6   1   2      637.03      604.27      7.14 o
  -5   1   2      581.28      595.91      7.16 o
  -4   1   2    10734.78    10656.56     79.43 o
  -3   1   2    39478.26    36636.89    295.28 o
  -2   1   2    10024.58     9519.64     70.20 o
  -1   1   2      220.12      257.42     10.45 o
   0   1   2    10928.53    10493.79     95.68 o
   1   1   2      311.91      332.02      7.25 o
   2   1   2     3688.14     3732.53     38.17 o
   3   1   2        5.34       14.33      1.03 o
   4   1   2        7.62       10.10      0.76 o
   5   1   2     1079.59     1157.41      9.82 o
   6   1   2      594.10      645.57      5.97 o
   7   1   2      782.57      774.51      7.12 o
   8   1   2     1122.18     1190.72      9.71 o
   9   1   2      211.71      242.00      3.71 o
  10   1   2     1669.46     1528.12     14.35 o
  11   1   2     2068.90     2130.72     19.09 o
  12   1   2      322.19      275.88      6.07 o
  13   1   2      113.92       97.38      4.28 o
  14   1   2      144.51      139.97     24.77 o
  15   1   2      206.37      176.23     14.37 o
  16   1   2      230.74      245.73     16.17 o
  17   1   2        9.91        3.81      6.62 o
  18   1   2      130.17      114.47     13.05 o
  19   1   2       48.95       55.39     14.94 o
  20   1   2       77.54       91.00     12.87 o
  21   1   2        0.82        6.81      7.94 o
  22   1   2      104.03       95.30     17.40 o
 -22   2   2       32.87       36.41      8.88 o
 -21   2   2       13.53        7.20      6.13 o
 -20   2   2       46.93       41.06      8.81 o
 -19   2   2       90.08       80.18     11.05 o
 -18   2   2        1.69        4.52      4.75 o
 -17   2   2        0.76        2.74      4.52 o
 -16   2   2     1782.24     1774.60     43.68 o
 -15   2   2      258.57      287.72     12.57 o
 -14   2   2      779.14      786.64     18.67 o
 -13   2   2       13.15       20.82      3.31 o
 -12   2   2       20.50       17.49      2.46 o
 -11   2   2       11.11        6.07      2.12 o
 -10   2   2      286.52      278.77      6.64 o
  -9   2   2       27.71       17.71      1.33 o
  -8   2   2     2538.34     2632.38     20.63 o
  -7   2   2      197.64      219.61      3.14 o
  -6   2   2     1084.92     1121.70     25.78 o
  -5   2   2     5375.96     5310.67     63.10 o
  -4   2   2      292.06      374.12     10.34 o
  -3   2   2     1805.31     2001.46     24.84 o
  -2   2   2     1485.34     1419.47     19.23 o
  -1   2   2     1437.21     1440.55     21.78 o
   0   2   2      614.62      622.84      9.12 o
   1   2   2      919.20      886.56     12.17 o
   2   2   2      105.97      112.13      3.81 o
   3   2   2       21.33       34.44      2.84 o
   4   2   2      377.14      415.27      7.24 o
   5   2   2      798.28      811.69     15.78 o
   6   2   2       31.31       22.92      1.01 o
   7   2   2       24.74       23.31      1.11 o
   8   2   2      230.03      221.82      3.47 o
   9   2   2      207.73      200.87      4.37 o
  10   2   2        0.92        1.69      1.72 o
  11   2   2      733.43      695.18     12.11 o
  12   2   2        3.66        4.56      2.40 o
  13   2   2     3283.40     3202.18     42.21 o
  14   2   2      243.34      253.27     11.17 o
  15   2   2        1.59        1.34      4.06 o
  16   2   2        2.36        5.18      6.24 o
  17   2   2        0.61        0.95      4.28 o
  18   2   2        1.54        9.11      5.60 o
  19   2   2      172.65      176.43     15.88 o
  20   2   2       11.28        9.92      6.07 o
  21   2   2       15.75       19.63     13.99 o
 -20   3   2       82.74      105.87     13.37 o
 -19   3   2       37.62       28.50      4.76 o
 -18   3   2       21.31       23.47      4.00 o
 -17   3   2      278.74      290.08     10.26 o
 -16   3   2        2.62        1.41      2.10 o
 -15   3   2       46.21       60.08      4.28 o
 -14   3   2      114.51      116.55      8.34 o
 -13   3   2       29.31       22.42      3.91 o
 -12   3   2       15.50       14.35      2.21 o
 -11   3   2        6.26        9.89      4.45 o
 -10   3   2      217.47      201.04     37.44 o
  -9   3   2      364.35      367.81     20.42 o
  -8   3   2       94.02       83.56      4.03 o
  -7   3   2       50.76       43.57      6.64 o
  -6   3   2      115.62      111.54      9.54 o
  -5   3   2       28.45       18.71      3.19 o
  -4   3   2        0.03        0.20      1.66 o
  -3   3   2        0.10       -1.36      1.63 o
  -2   3   2      276.73      281.27      9.33 o
  -1   3   2      336.54      299.76      9.51 o
   0   3   2      208.90      224.79      8.18 o
   1   3   2       32.67       28.39      3.02 o
   2   3   2     1525.45     1629.11     21.21 o
   3   3   2        2.01        5.06      2.26 o
   4   3   2      463.92      435.02     12.03 o
   5   3   2     2347.61     2422.97     32.18 o
   6   3   2      402.70      371.74     25.72 o
   7   3   2        0.96       -2.65      4.54 o
   8   3   2      109.66      114.69     11.91 o
   9   3   2      425.31      441.33     30.63 o
  10   3   2       77.38       78.66     16.26 o
  11   3   2        5.89       -1.51      6.81 o
  12   3   2      458.27      449.21     13.46 o
  13   3   2      978.71      982.99     24.54 o
  14   3   2       24.69       25.79      4.16 o
  15   3   2       36.44       32.98      3.91 o
  16   3   2      363.35      368.47     17.41 o
  17   3   2       28.68       28.96      5.22 o
  18   3   2       38.95       44.79      6.81 o
  19   3   2       63.53       71.20      6.88 o
  20   3   2      381.04      399.06     14.28 o
 -18   4   2        6.52        6.05     11.72 o
 -17   4   2       54.07       59.75     18.53 o
 -16   4   2      150.79      108.54     23.07 o
 -15   4   2       87.14      105.13     22.31 o
 -14   4   2        1.45        3.40      9.08 o
 -13   4   2      187.64      134.63     23.82 o
 -12   4   2       82.49       87.74     19.29 o
 -11   4   2       22.53       19.66     10.97 o
 -10   4   2       25.70       46.52     13.99 o
  -9   4   2       13.79       19.29     10.21 o
  -8   4   2       10.17       11.62      4.48 o
  -7   4   2       37.31       31.16      5.49 o
  -6   4   2      128.01      138.95     13.11 o
  -5   4   2       33.22       36.86      4.37 o
  -4   4   2       26.67       27.57      4.27 o
  -3   4   2        3.86        1.44      2.73 o
  -2   4   2      434.35      417.71     16.38 o
  -1   4   2       14.47       17.30      3.83 o
   0   4   2        0.21        5.22      2.73 o
   1   4   2        1.62        0.82      2.66 o
   2   4   2        7.50        6.23      3.16 o
   3   4   2       51.69       53.71      5.65 o
   4   4   2        3.64        0.34      3.33 o
   5   4   2        2.22        9.05      5.48 o
   6   4   2       46.58       59.91     10.03 o
   7   4   2        1.11        5.04      9.45 o
   8   4   2       26.20       32.52     12.48 o
   9   4   2       59.34       78.66     17.77 o
  10   4   2      170.48      173.20     26.47 o
  11   4   2        0.49        3.40      9.08 o
  12   4   2       14.83        8.70     10.59 o
  13   4   2        5.77       18.53     11.72 o
  14   4   2      199.22      218.58     31.77 o
  15   4   2        4.30       -1.89      9.08 o
  16   4   2       77.60       63.91     18.91 o
  17   4   2       20.12       20.04     13.24 o
 -15   5   2      113.21      186.44     32.14 o
 -14   5   2       17.51       10.97     12.86 o
 -13   5   2       51.03       27.23     15.13 o
 -12   5   2        4.97       -1.51     10.21 o
 -11   5   2       34.53       34.04     15.88 o
 -10   5   2      157.36      190.98     29.88 o
  -9   5   2        1.89       -1.51      8.32 o
  -8   5   2        4.34        7.19     10.21 o
  -7   5   2       21.50       20.42     11.72 o
  -6   5   2      152.27      179.63     26.47 o
  -5   5   2        0.01       -0.23      4.81 o
  -4   5   2       69.14       70.76     15.14 o
  -3   5   2       65.44       68.83     11.04 o
  -2   5   2     1499.06     1627.83     44.39 o
  -1   5   2      805.38      807.24     45.38 o
   0   5   2       67.21       60.89     15.88 o
   1   5   2       83.52       80.17     17.40 o
   2   5   2        0.11       -2.65      8.32 o
   3   5   2       47.93       48.03     14.75 o
   4   5   2        8.30       12.10     10.59 o
   5   5   2       46.95       66.18     17.40 o
   6   5   2        0.11        5.29      9.83 o
   7   5   2        0.41       -1.89      7.56 o
   8   5   2       20.93       29.50     12.86 o
   9   5   2       29.61       24.20     13.61 o
  10   5   2        0.90       -1.13      7.94 o
  11   5   2        3.38        1.13      9.45 o
  12   5   2       24.28       17.02     13.61 o
  13   5   2       33.38       35.93     15.51 o
  14   5   2        8.24        9.83     11.35 o
  -9   6   2       12.20       18.53     13.61 o
  -8   6   2       45.94       38.20     16.26 o
  -7   6   2       10.66       17.02     13.24 o
  -6   6   2       18.74       30.25     15.51 o
  -5   6   2        0.11       -3.03     10.59 o
  -4   6   2       14.15        3.40     11.35 o
  -1   6   2       71.34      108.54     21.56 o
   0   6   2       23.48       30.63     14.37 o
   1   6   2       21.22       21.93     12.48 o
   2   6   2       18.76        4.16     10.97 o
   3   6   2       84.32      103.24     21.56 o
   4   6   2        7.75        7.56     11.35 o
   5   6   2       11.96        4.92     10.21 o
   6   6   2       23.89       34.79     16.26 o
   7   6   2        0.57       -3.40      9.45 o
   8   6   2       96.28      105.13     24.20 o
 -23   1   3       87.85       91.64     43.49 o
 -22   1   3        8.01       -1.36      5.73 o
 -21   1   3        8.74        2.01      5.72 o
 -20   1   3       32.27       27.98      6.27 o
 -19   1   3       92.26       73.71      8.73 o
 -18   1   3      354.70      342.17     20.57 o
 -17   1   3        5.44        2.39      3.84 o
 -16   1   3      237.24      271.88     13.00 o
 -15   1   3      337.49      348.25     13.52 o
 -14   1   3        1.78        5.66      1.85 o
 -13   1   3      546.87      497.26      8.04 o
 -12   1   3     2354.69     2282.09     19.53 o
 -11   1   3      670.10      659.33      7.33 o
 -10   1   3      469.81      493.07      5.27 o
  -9   1   3     1521.89     1655.89     11.99 o
  -8   1   3      363.70      379.62      4.27 o
  -7   1   3      179.18      162.35      2.16 o
  -6   1   3        0.08       -0.34      0.36 o
  -5   1   3       58.35       70.97      1.92 o
  -4   1   3    15790.09    15918.30    112.04 o
  -3   1   3     3191.53     3225.07     24.89 o
  -2   1   3     3194.39     3057.70     23.41 o
  -1   1   3    29634.20    26881.85    320.14 o
   0   1   3       18.72       25.67      1.18 o
   1   1   3       90.45      106.09      7.15 o
   2   1   3      191.07      229.26      2.81 o
   3   1   3     4699.94     4583.66     37.43 o
   4   1   3        0.95        0.94      0.55 o
   5   1   3      165.05      184.87      2.47 o
   6   1   3      683.24      729.63      6.71 o
   7   1   3     4925.98     5088.06     34.29 o
   8   1   3      249.27      233.01      5.49 o
   9   1   3       88.91       92.17      3.41 o
  10   1   3       36.79       38.07      1.97 o
  11   1   3        6.19        1.62      1.04 o
  12   1   3       89.77       74.55      3.59 o
  13   1   3       12.47        9.15      2.82 o
  14   1   3      367.40      354.68     23.45 o
  15   1   3     1003.42      944.94     53.32 o
  16   1   3       21.54       15.21      6.81 o
  17   1   3      391.56      363.28     24.20 o
  18   1   3        4.10        7.69      5.60 o
  19   1   3        3.17        7.74      5.86 o
  20   1   3        0.01       -1.89      6.43 o
  21   1   3        3.03       -1.13      6.81 o
  22   1   3       63.37      101.73     17.77 o
 -22   2   3      104.88      133.13     14.88 o
 -21   2   3       41.82       50.46      9.72 o
 -20   2   3        7.92        6.68      5.88 o
 -19   2   3        0.00       -3.83      3.97 o
 -18   2   3       61.96       43.23      8.40 o
 -17   2   3       41.02       39.53      7.43 o
 -16   2   3       86.79       87.58     11.64 o
 -15   2   3      116.91      114.17      8.86 o
 -14   2   3     1114.00     1119.37     20.83 o
 -13   2   3      105.58      103.87      7.48 o
 -12   2   3       70.25       69.96      6.73 o
 -11   2   3     1307.09     1311.03     18.46 o
 -10   2   3       38.70       35.91      2.80 o
  -9   2   3        0.09        0.96      0.87 o
  -8   2   3      293.97      344.21      4.56 o
  -7   2   3      791.29      789.82      7.96 o
  -6   2   3     3020.72     3091.00     29.24 o
  -5   2   3      678.49      682.33     31.55 o
  -4   2   3     2270.58     2255.92     25.71 o
  -3   2   3     3834.32     3790.68     38.73 o
  -2   2   3     1205.68     1171.48     15.50 o
  -1   2   3     1773.80     1770.52     23.36 o
   0   2   3       54.77       96.55      4.34 o
   1   2   3        4.43       12.20      1.61 o
   2   2   3     4882.24     5104.35     53.52 o
   3   2   3      845.43      873.53     22.23 o
   4   2   3      275.94      364.47     13.54 o
   5   2   3     3675.77     3550.47     30.07 o
   6   2   3      191.23      163.94      2.42 o
   7   2   3      710.94      663.81      8.15 o
   8   2   3      766.85      709.65      7.72 o
   9   2   3       23.48       22.02      2.22 o
  10   2   3       38.31       39.79      3.00 o
  11   2   3        3.49        5.10      2.21 o
  12   2   3        2.58        4.55      2.41 o
  13   2   3       37.53       33.23      4.16 o
  14   2   3      145.73      151.10      9.65 o
  15   2   3        0.46       -4.24      2.51 o
  16   2   3      320.91      299.40     17.14 o
  17   2   3       35.49       36.44      6.21 o
  18   2   3        0.05       -0.53      3.35 o
  19   2   3       37.96       25.19      6.19 o
  20   2   3       18.83       22.16      5.65 o
  21   2   3        0.33       -0.91      3.95 o
 -20   3   3      105.52      119.68      8.53 o
 -19   3   3       41.59       35.89      4.96 o
 -18   3   3        9.80        6.80      3.26 o
 -17   3   3       80.75       88.45      6.54 o
 -16   3   3        8.75        3.69      3.41 o
 -15   3   3      151.60      137.37      5.56 o
 -14   3   3        1.18       -0.73      2.79 o
 -13   3   3       44.75       63.86      5.26 o
 -12   3   3        9.68       11.98      2.70 o
 -11   3   3      105.69      103.89     10.42 o
 -10   3   3       85.81      120.26     10.76 o
  -9   3   3       33.32       20.65      2.80 o
  -8   3   3     1130.48     1225.19     21.66 o
  -7   3   3      966.33      985.38     22.67 o
  -6   3   3      137.12      123.37      9.25 o
  -5   3   3       75.95       74.41      4.94 o
  -4   3   3       14.37        8.99      2.28 o
  -3   3   3      189.90      184.37      7.47 o
  -2   3   3     1569.22     1534.56     25.26 o
  -1   3   3       45.61       47.51      4.17 o
   0   3   3       11.19       11.69      2.73 o
   1   3   3      885.35      851.47     13.74 o
   2   3   3      137.43      129.56      5.55 o
   3   3   3     1147.83     1153.79     18.20 o
   4   3   3        0.23        2.53      2.12 o
   5   3   3        3.64        7.94      6.43 o
   6   3   3        5.67        5.67      6.43 o
   7   3   3       91.80      100.24     12.10 o
   8   3   3       41.41       28.26      9.83 o
   9   3   3      187.94      204.21     24.20 o
  10   3   3      987.78     1012.37     49.54 o
  11   3   3      504.99      483.94     20.23 o
  12   3   3      351.68      365.52     12.64 o
  13   3   3     1000.37     1011.46     25.63 o
  14   3   3     1050.28      977.87     18.61 o
  15   3   3      165.17      144.72      7.04 o
  16   3   3       15.46       13.36      4.58 o
  17   3   3      215.45      232.89      9.70 o
  18   3   3       82.67       88.96      7.26 o
  19   3   3       75.49       78.40      8.41 o
 -18   4   3      299.53      290.06     38.57 o
 -17   4   3       11.65       11.35     11.35 o
 -16   4   3       24.18       31.39     14.75 o
 -15   4   3       69.86       68.83     18.15 o
 -14   4   3        1.91        6.81     10.21 o
 -13   4   3        0.12        3.03      7.94 o
 -12   4   3        2.48       12.86     10.21 o
 -11   4   3      202.78      223.12     29.12 o
 -10   4   3      369.72      356.62     30.63 o
  -9   4   3        0.17        4.25      4.35 o
  -8   4   3        1.89        3.18      3.34 o
  -7   4   3      790.76      813.95     19.21 o
  -6   4   3        4.55        7.43      2.85 o
  -5   4   3       48.77       56.18      5.25 o
  -4   4   3        3.57        5.41      2.75 o
  -3   4   3        4.45        4.46      2.98 o
  -2   4   3        3.88        0.67      2.81 o
  -1   4   3      410.39      408.62     20.37 o
   0   4   3     1494.53     1459.57     26.91 o
   1   4   3     1482.90     1524.88     27.56 o
   2   4   3       83.84       73.37      7.10 o
   3   4   3        5.84        5.00      3.56 o
   4   4   3      297.41      295.34     23.45 o
   5   4   3       10.48       23.28      6.81 o
   6   4   3       27.84       29.40     12.86 o
   7   4   3       31.82       47.65     13.61 o
   8   4   3      192.76      209.89     27.23 o
   9   4   3      971.93     1074.01     54.08 o
  10   4   3      208.51      260.56     32.14 o
  11   4   3      156.78      168.66     26.47 o
  12   4   3      240.66      243.16     31.77 o
  13   4   3      312.97      417.50     42.73 o
  14   4   3      241.05      263.96     35.17 o
  15   4   3       29.59       23.82     13.24 o
  16   4   3        5.90        7.56     10.97 o
  17   4   3      140.97      201.94     32.14 o
 -15   5   3        8.86       15.51     14.37 o
 -14   5   3        0.85       10.21     12.48 o
 -13   5   3        8.42        3.03     10.97 o
 -12   5   3        1.12        4.54     10.59 o
 -11   5   3      135.76      147.49     26.47 o
 -10   5   3       32.43       24.58     13.61 o
  -9   5   3        3.87        2.65      9.08 o
  -8   5   3       27.48       61.26     17.02 o
  -7   5   3        5.59       15.13     10.59 o
  -6   5   3       64.96       75.80      8.80 o
  -5   5   3       29.04       39.45     10.40 o
  -4   5   3        4.11        7.56      5.01 o
  -3   5   3       97.17       93.23     12.49 o
  -2   5   3      133.01      169.29     16.04 o
  -1   5   3        1.55       10.76      6.43 o
   0   5   3      537.76      518.10     34.41 o
   1   5   3       61.73      105.89     20.04 o
   2   5   3      355.40      409.94     31.77 o
   3   5   3       20.07       23.07     11.72 o
   4   5   3        0.22       -5.67      7.56 o
   5   5   3        2.87        3.40      9.08 o
   6   5   3       51.03       30.25     13.24 o
   7   5   3        6.60        7.19     10.21 o
   8   5   3       17.57       32.14     14.37 o
   9   5   3        0.18       -1.51      9.83 o
  10   5   3      223.63      307.08     37.44 o
  11   5   3       57.10       49.54     17.02 o
  12   5   3        3.82       -3.78     10.21 o
  13   5   3       91.90       87.36     21.56 o
  -9   6   3       15.88       21.18     13.99 o
  -8   6   3        0.83        0.76     10.21 o
  -7   6   3       25.54       24.20     13.24 o
  -6   6   3       18.46       27.61     14.37 o
  -5   6   3        0.21      -14.37      9.08 o
  -2   6   3        1.27        3.03      9.83 o
  -1   6   3        6.05        3.03     10.21 o
   0   6   3        6.28       -6.43      7.94 o
   1   6   3       27.88       23.07     12.86 o
   2   6   3        4.13        4.16     10.97 o
   3   6   3       15.68       14.75     12.48 o
   4   6   3       36.29       40.84     15.88 o
   5   6   3       36.21       26.47     13.61 o
   6   6   3       47.07       55.59     18.53 o
   7   6   3        0.05        7.19     12.10 o
 -23   0   4        9.78       15.19      7.69 o
 -22   0   4      294.60      274.30     33.85 o
 -21   0   4      284.29      325.10     22.71 o
 -20   0   4        2.97        5.38      5.74 o
 -19   0   4       44.23       43.00      9.83 o
 -18   0   4     3659.17     3956.39     78.26 o
 -17   0   4     1357.67     1537.88     40.21 o
 -16   0   4     1271.04     1218.58     33.64 o
 -15   0   4      453.43      433.87     18.32 o
 -14   0   4      902.64      955.98     18.39 o
 -13   0   4     3342.34     3376.14     33.02 o
 -12   0   4      184.75      181.45      4.84 o
 -11   0   4      830.02      800.71     10.28 o
 -10   0   4       23.87       30.02      2.11 o
  -9   0   4      131.87      148.93      3.58 o
  -8   0   4     1107.24     1052.21     11.29 o
  -7   0   4      145.49      156.05      3.18 o
  -6   0   4     1600.67     1534.39     14.70 o
  -5   0   4     3252.53     2868.93     26.53 o
  -4   0   4    30891.94    28544.97    199.57 o
  -3   0   4    21693.21    21909.46    161.03 o
  -2   0   4    26558.96    25101.73    174.87 o
  -1   0   4     3467.35     3608.80     26.38 o
   0   0   4      256.60      261.87      5.95 o
   1   0   4      982.22     1042.18     12.01 o
   2   0   4      660.74      755.04      9.57 o
   3   0   4    10478.87    10438.92     99.09 o
   4   0   4     1384.95     1493.75     15.80 o
   5   0   4       64.41       64.52      2.39 o
   6   0   4      285.35      263.98      5.71 o
   7   0   4     3314.08     3571.27     38.05 o
   8   0   4     5671.25     6192.86     90.11 o
   9   0   4     1262.53     1358.70     16.66 o
  10   0   4      206.10      250.82      6.01 o
  11   0   4     2266.83     2178.41     24.82 o
  12   0   4      141.61      133.74     16.88 o
  13   0   4      236.26      234.85     12.83 o
  14   0   4     2076.24     2119.66     46.66 o
  15   0   4      140.65      100.22     14.37 o
  16   0   4       87.99       79.79     13.99 o
  17   0   4        0.57       -3.78      5.67 o
  18   0   4      239.16      191.73     22.31 o
  19   0   4        4.36       -3.03      6.43 o
  20   0   4      158.27      135.39     20.42 o
  21   0   4        9.42        4.16      9.08 o
 -23   1   4       24.95       34.37      9.26 o
 -22   1   4       96.39       83.50     15.69 o
 -21   1   4        6.64       12.17      5.47 o
 -20   1   4       26.15       27.69      6.38 o
 -19   1   4       34.94       27.65      6.43 o
 -18   1   4      999.98     1045.48     38.20 o
 -17   1   4      333.02      310.89     13.92 o
 -16   1   4       75.93       76.20      7.93 o
 -15   1   4      651.94      713.97     35.48 o
 -14   1   4     1824.81     1875.19     21.42 o
 -13   1   4      126.06      127.79      3.90 o
 -12   1   4       39.64       38.92      2.17 o
 -11   1   4       28.91       33.34      1.72 o
 -10   1   4       62.89       86.53      2.15 o
  -9   1   4      478.57      522.70      5.10 o
  -8   1   4      822.63      791.33      6.49 o
  -7   1   4     8064.61     8422.03     47.25 o
  -6   1   4     4457.26     4370.42     28.28 o
  -5   1   4      371.46      338.20      4.52 o
  -4   1   4      189.76      214.93      2.90 o
  -3   1   4     4728.22     4961.65     31.75 o
  -2   1   4    19514.93    18786.09    118.75 o
  -1   1   4     8804.22     8873.04     71.68 o
   0   1   4       81.10       68.54      1.40 o
   1   1   4       58.69       53.86      2.24 o
   2   1   4     1835.63     1716.08     16.79 o
   3   1   4      138.52      145.38      3.10 o
   4   1   4     2771.28     2861.10     28.49 o
   5   1   4      559.73      547.60      5.67 o
   6   1   4       73.99       76.13      1.86 o
   7   1   4     6516.52     7053.38     46.63 o
   8   1   4      402.69      386.72      5.76 o
   9   1   4        1.11       -0.16      0.69 o
  10   1   4      290.65      264.52      6.22 o
  11   1   4        2.30        6.96      1.49 o
  12   1   4      193.73      205.96      5.40 o
  13   1   4      748.59      727.56     33.85 o
  14   1   4      115.12      123.61     11.76 o
  15   1   4      826.57      829.74     27.51 o
  16   1   4      162.74      162.85     14.43 o
  17   1   4       46.67       66.31     10.07 o
  18   1   4      173.16      194.11     16.63 o
  19   1   4       19.46       16.26      9.08 o
  20   1   4       24.38       38.95     12.10 o
  21   1   4        4.45        3.78      7.94 o
 -22   2   4        8.54        1.65      5.25 o
 -21   2   4       57.55       56.57     17.96 o
 -20   2   4      138.70      140.79     14.44 o
 -19   2   4       17.68       17.19      6.70 o
 -18   2   4      242.67      248.92     13.05 o
 -17   2   4       37.42       39.58      7.37 o
 -16   2   4       82.44       74.22      7.81 o
 -15   2   4        2.84       12.75      3.88 o
 -14   2   4      128.09      123.21      7.53 o
 -13   2   4       41.90       34.64      3.95 o
 -12   2   4      592.20      581.25     11.38 o
 -11   2   4      291.46      306.69      7.63 o
 -10   2   4       21.03       19.23      2.35 o
  -9   2   4     1448.53     1379.00     14.65 o
  -8   2   4      106.45       78.87      2.46 o
  -7   2   4     1111.14     1205.35     11.79 o
  -6   2   4      278.41      269.20      4.20 o
  -5   2   4     2462.34     2478.55     34.63 o
  -4   2   4       17.66       27.03      2.84 o
  -3   2   4      407.86      364.27      7.43 o
  -2   2   4      487.77      481.67      9.60 o
  -1   2   4     6998.83     6726.36     63.18 o
   0   2   4     2012.69     1978.64     21.77 o
   1   2   4     1577.54     1687.85     19.76 o
   2   2   4     2752.18     2812.85     37.43 o
   3   2   4     1060.99     1144.59     21.58 o
   4   2   4      275.99      266.27      5.27 o
   5   2   4      219.85      252.80      3.04 o
   6   2   4      311.56      279.83      3.74 o
   7   2   4     2213.22     2110.44     16.68 o
   8   2   4      270.31      277.68      5.74 o
   9   2   4      441.12      436.65      8.72 o
  10   2   4      529.18      526.28     10.20 o
  11   2   4     1003.49      952.08     17.23 o
  12   2   4      564.41      545.79     15.18 o
  13   2   4       26.99       27.11      6.98 o
  14   2   4        3.14        0.75      2.86 o
  15   2   4       59.50       50.29      6.33 o
  16   2   4       92.77       86.39      8.02 o
  17   2   4       79.75       96.90      8.76 o
  18   2   4      260.43      262.43     13.03 o
  19   2   4        2.21        1.42      3.87 o
  20   2   4      168.40      183.17     14.50 o
 -21   3   4       37.72       50.75      9.02 o
 -20   3   4        9.73        8.90      5.59 o
 -19   3   4       34.12       40.20      7.54 o
 -18   3   4      215.95      219.20     10.93 o
 -17   3   4       20.07       23.28      3.82 o
 -16   3   4        7.43        9.49      2.86 o
 -15   3   4        0.02        0.44      1.82 o
 -14   3   4       67.84       74.17      6.14 o
 -13   3   4        5.68        1.67      2.73 o
 -12   3   4        1.24        9.23      2.30 o
 -11   3   4      231.42      220.86     38.76 o
 -10   3   4      522.92      512.53     19.63 o
  -9   3   4        1.85        3.50      1.76 o
  -8   3   4       51.61       61.57      4.16 o
  -7   3   4      326.10      298.13     11.86 o
  -6   3   4       41.45       38.74      5.05 o
  -5   3   4       44.35       50.55      4.26 o
  -4   3   4        8.25        6.07      2.10 o
  -3   3   4     1090.98     1031.94     19.45 o
  -2   3   4      530.38      509.85     14.65 o
  -1   3   4      315.81      308.84      9.63 o
   0   3   4        1.05        0.37      1.47 o
   1   3   4      136.21      123.23      5.19 o
   2   3   4      130.27      128.51      7.17 o
   3   3   4        3.76       -1.06      1.64 o
   4   3   4       28.16       26.31      4.62 o
   5   3   4     1093.16     1133.00     48.03 o
   6   3   4      315.82      299.69      8.48 o
   7   3   4       22.21       24.80      3.40 o
   8   3   4      525.11      550.62     34.04 o
   9   3   4       99.64      135.39     20.80 o
  10   3   4      517.87      513.18     34.41 o
  11   3   4       30.28       33.38      4.26 o
  12   3   4       40.01       35.80      5.19 o
  13   3   4       14.54       16.15      5.02 o
  14   3   4       63.17       60.66      5.22 o
  15   3   4        2.55        2.69      2.42 o
  16   3   4      152.59      162.21      8.21 o
  17   3   4       72.46       69.39      6.41 o
  18   3   4       10.58        3.59      3.46 o
  19   3   4       78.07       90.44      7.78 o
 -18   4   4       43.17       35.93     15.88 o
 -17   4   4       76.94       58.99     18.15 o
 -16   4   4        0.01       -4.16      8.70 o
 -15   4   4       21.42       10.97     10.97 o
 -14   4   4       18.20        5.67      9.83 o
 -13   4   4       15.97       27.61     12.10 o
 -12   4   4        0.23        3.03      7.56 o
 -11   4   4        0.83       -1.89      6.05 o
 -10   4   4       22.96       29.64      7.16 o
  -9   4   4       22.34       18.48      5.95 o
  -8   4   4      327.34      324.37     18.03 o
  -7   4   4       14.96       17.65     13.61 o
  -6   4   4        7.23       11.38      3.62 o
  -5   4   4        9.83       10.47      3.64 o
  -4   4   4      846.43      833.88     19.59 o
  -3   4   4       90.16       90.10      8.80 o
  -2   4   4        0.08       -0.54      2.93 o
  -1   4   4      311.63      333.14     14.18 o
   0   4   4      244.18      281.56     13.21 o
   1   4   4        5.09        4.60      4.62 o
   2   4   4      242.97      234.96     18.72 o
   3   4   4       18.65       15.89      6.55 o
   4   4   4       22.50       17.89      6.78 o
   5   4   4       32.22       17.89      6.62 o
   6   4   4       20.86       32.90     11.72 o
   7   4   4        8.77       13.24      9.45 o
   8   4   4        4.64        3.40      9.08 o
   9   4   4       81.03       92.65     19.66 o
  10   4   4      120.72      137.65     23.82 o
  11   4   4       29.04       11.72     10.97 o
  12   4   4       68.65       59.37     17.40 o
  13   4   4      104.73       55.21     17.40 o
  14   4   4       21.85       13.99     12.10 o
  15   4   4       40.00       40.09     16.26 o
  16   4   4      189.86      127.44     24.96 o
 -15   5   4       20.53        1.13     11.72 o
 -14   5   4        5.23       12.10     11.72 o
 -13   5   4       28.07       16.64     12.10 o
 -12   5   4       60.00       90.76     22.69 o
 -11   5   4      161.50      172.82     28.36 o
 -10   5   4      165.96      185.30     28.74 o
  -9   5   4       17.74       12.10     11.72 o
  -8   5   4       99.58       97.95     20.80 o
  -7   5   4        1.79       -1.30      5.09 o
  -6   5   4       36.59       30.48      6.46 o
  -5   5   4       11.68       16.94      6.93 o
  -4   5   4       15.56       19.56      5.75 o
  -3   5   4      341.99      355.04     19.50 o
  -2   5   4      325.79      325.23     27.61 o
  -1   5   4        7.20        3.40      8.32 o
   0   5   4      533.69      546.84     35.55 o
   1   5   4       39.82       46.89     15.13 o
   2   5   4       11.47       21.56     12.10 o
   3   5   4       21.58       23.45     11.35 o
   4   5   4        1.37        7.56      9.45 o
   5   5   4       64.03       71.10     18.15 o
   6   5   4       13.78       10.97     10.59 o
   7   5   4      248.87      288.17     35.55 o
   8   5   4      326.31      425.07     43.49 o
   9   5   4       19.34       17.40     11.72 o
  10   5   4        3.59       10.97     12.10 o
  11   5   4        4.82        5.29     10.97 o
  12   5   4       77.49       75.63     21.18 o
  13   5   4        0.41       -2.27     10.59 o
  -8   6   4        1.29       14.37     11.72 o
  -7   6   4        1.18       -7.94      9.83 o
  -4   6   4       41.84       18.91     11.35 o
  -3   6   4      236.78      245.72     21.25 o
  -2   6   4      126.41      128.58     21.93 o
  -1   6   4       38.70       50.68     15.88 o
   0   6   4        4.82       17.40     12.48 o
   1   6   4        4.14       18.91     12.86 o
   2   6   4       19.99       43.11     15.51 o
   3   6   4       29.56       41.22     15.88 o
   4   6   4        1.98        1.89     10.21 o
   5   6   4        3.13       13.61     12.10 o
   6   6   4        6.48       -3.78      9.45 o
   7   6   4       26.53       48.78     17.40 o
 -23   1   5        3.86        4.19      5.89 o
 -22   1   5        2.58        8.37      5.45 o
 -21   1   5       18.88        4.65      4.83 o
 -20   1   5      412.57      440.10     17.95 o
 -19   1   5       26.99       23.25      5.97 o
 -18   1   5        8.03        5.96      5.55 o
 -17   1   5      970.32     1056.68     26.34 o
 -16   1   5       21.63       25.57      5.22 o
 -15   1   5        3.22        3.44      2.67 o
 -14   1   5      239.10      232.62      6.67 o
 -13   1   5      119.49      121.37      3.91 o
 -12   1   5      194.22      194.87      4.85 o
 -11   1   5       56.54       58.22      2.21 o
 -10   1   5       37.17       31.90      1.74 o
  -9   1   5     3885.74     3929.77     25.06 o
  -8   1   5       88.54       52.53      2.37 o
  -7   1   5      680.75      859.87      6.93 o
  -6   1   5      466.20      534.81      4.70 o
  -5   1   5       44.62       36.63      1.35 o
  -4   1   5     3234.61     3189.42     20.55 o
  -3   1   5     5154.51     5126.57     33.12 o
  -2   1   5     8015.32     8010.95     52.01 o
  -1   1   5     1770.93     1762.65     12.75 o
   0   1   5      318.29      345.72      4.30 o
   1   1   5      447.14      482.22      5.95 o
   2   1   5     4072.25     4003.04     29.46 o
   3   1   5      268.88      256.70      3.58 o
   4   1   5     3547.79     3715.93     25.45 o
   5   1   5      149.40      147.76      2.41 o
   6   1   5     1015.45     1016.98      8.66 o
   7   1   5        1.57        3.69      0.75 o
   8   1   5      141.34      130.99      2.80 o
   9   1   5      134.60      161.19      3.63 o
  10   1   5      982.68      989.89     12.75 o
  11   1   5      682.39      711.37     10.62 o
  12   1   5        7.03        5.96      2.04 o
  13   1   5      460.21      495.23     19.70 o
  14   1   5      494.60      454.82     19.54 o
  15   1   5       11.32        4.24      4.72 o
  16   1   5      406.02      391.16     19.28 o
  17   1   5       14.14       25.23      7.35 o
  18   1   5       60.23       45.76     11.72 o
  19   1   5        2.47        9.08      8.32 o
  20   1   5        3.51       -0.76      7.19 o
  21   1   5       58.95       41.60     12.86 o
 -22   2   5       11.42       17.09      7.14 o
 -21   2   5       32.13       35.73     12.29 o
 -20   2   5       29.51       18.73      6.86 o
 -19   2   5       77.03       89.63      9.37 o
 -18   2   5      367.48      400.35     16.07 o
 -17   2   5      126.91      146.17     15.82 o
 -16   2   5      123.17      112.26      9.33 o
 -15   2   5      115.00       99.26      8.37 o
 -14   2   5      203.82      177.72      8.07 o
 -13   2   5      132.17      126.87      6.80 o
 -12   2   5        3.51        2.13      1.99 o
 -11   2   5        6.97        6.30      2.14 o
 -10   2   5     1394.93     1457.39     19.71 o
  -9   2   5      288.72      257.60      8.86 o
  -8   2   5      143.89      121.50      2.88 o
  -7   2   5     1540.96     1545.53     13.66 o
  -6   2   5     1132.50     1109.82     11.00 o
  -5   2   5     4306.90     4173.20     39.19 o
  -4   2   5     2121.98     2105.27     33.02 o
  -3   2   5      356.10      387.03      8.31 o
  -2   2   5      297.81      295.50      8.12 o
  -1   2   5        0.01        2.81      1.29 o
   0   2   5       85.76      106.19      3.93 o
   1   2   5     1498.21     1616.49     24.60 o
   2   2   5     1537.58     1774.59     30.31 o
   3   2   5      504.06      428.48      4.55 o
   4   2   5     2873.57     3053.88     20.86 o
   5   2   5      177.33      160.18      3.25 o
   6   2   5      675.75      686.08      7.16 o
   7   2   5        5.13        5.58      1.21 o
   8   2   5      117.58      125.50      4.04 o
   9   2   5      151.63      172.39      7.49 o
  10   2   5        7.61        5.99      2.24 o
  11   2   5      405.40      401.71     12.66 o
  12   2   5     5012.03     4942.82     69.29 o
  13   2   5      380.51      352.80     12.70 o
  14   2   5       74.60       76.84      7.23 o
  15   2   5       27.30       21.57      4.70 o
  16   2   5       12.31       11.38      4.10 o
  17   2   5       32.84       41.72      8.23 o
  18   2   5       34.38       20.26      5.06 o
  19   2   5       35.65       35.32      7.61 o
  20   2   5      324.34      343.32     15.86 o
 -20   3   5       36.32       39.08     18.34 o
 -19   3   5       99.10      104.28     11.23 o
 -18   3   5       80.40      105.19     11.02 o
 -17   3   5        0.02        0.06      3.60 o
 -16   3   5       37.90       28.83      5.93 o
 -15   3   5      156.86      149.97      7.69 o
 -14   3   5      802.35      746.78     18.02 o
 -13   3   5      422.50      390.20     11.58 o
 -12   3   5        1.64        5.95      3.32 o
 -11   3   5       11.12       10.63      4.81 o
 -10   3   5       79.67       86.07      9.90 o
  -9   3   5       39.92       56.97     11.16 o
  -8   3   5       86.68       77.88      5.94 o
  -7   3   5       37.26       28.64      2.31 o
  -6   3   5      415.57      359.48     14.57 o
  -5   3   5       23.49       27.73      3.41 o
  -4   3   5      659.11      663.50     13.37 o
  -3   3   5       14.81       13.61      3.63 o
  -2   3   5      107.01      104.02      6.37 o
  -1   3   5      239.52      254.43      9.33 o
   0   3   5        2.51       11.39      2.65 o
   1   3   5      944.77     1015.98     19.87 o
   2   3   5     2130.17     2252.38     31.82 o
   3   3   5       36.96       36.71      5.11 o
   4   3   5       47.51       55.48      6.23 o
   5   3   5      174.11      153.92     20.04 o
   6   3   5      341.96      342.70      7.99 o
   7   3   5      444.27      428.09     29.50 o
   8   3   5       16.82       18.15      9.45 o
   9   3   5      917.51      856.94     44.62 o
  10   3   5        3.29        2.45      4.92 o
  11   3   5     2273.86     2205.58     42.83 o
  12   3   5      203.70      195.44      6.38 o
  13   3   5      157.57      158.79     13.11 o
  14   3   5       48.24       62.73      7.65 o
  15   3   5      359.16      364.25     11.57 o
  16   3   5        0.58       -0.83      2.36 o
  17   3   5       97.74       97.37      7.54 o
  18   3   5       47.63       48.98      5.93 o
 -18   4   5       14.65       21.56     12.48 o
 -17   4   5       25.57       22.31     13.99 o
 -16   4   5       24.86       15.51     11.35 o
 -15   4   5       22.51       17.77     11.72 o
 -14   4   5      574.14      577.09     41.60 o
 -13   4   5       10.10       27.98     13.24 o
 -12   4   5        7.11        4.56      7.00 o
 -11   4   5      391.74      434.50     20.26 o
 -10   4   5        2.13        0.72      4.45 o
  -9   4   5       17.37       24.74     11.53 o
  -8   4   5        4.60       17.65      5.63 o
  -7   4   5       80.26       73.09      9.83 o
  -6   4   5      847.17      819.18     26.64 o
  -5   4   5      129.52      131.30      9.05 o
  -4   4   5        0.23        1.03      3.38 o
  -3   4   5      925.39      943.22     31.20 o
  -2   4   5      146.08      131.26     10.66 o
  -1   4   5        4.35        1.57      3.64 o
   0   4   5      272.88      269.01     18.13 o
   1   4   5       73.70       77.70     11.10 o
   2   4   5      494.32      504.31     23.25 o
   3   4   5       28.25       26.25      7.35 o
   4   4   5       33.70       27.98     11.35 o
   5   4   5      142.98      193.62     25.34 o
   6   4   5        1.65        1.51      7.94 o
   7   4   5      313.16      343.38     35.17 o
   8   4   5      187.13      233.71     29.88 o
   9   4   5       17.77        9.08     10.21 o
  10   4   5      208.65      182.28     27.23 o
  11   4   5      497.01      499.57     37.82 o
  12   4   5       23.58       14.75     10.59 o
  13   4   5       94.00       96.43     21.56 o
  14   4   5        0.33        9.83     10.97 o
  15   4   5      184.83      229.93     32.90 o
  16   4   5       36.43       60.51     18.91 o
 -14   5   5       24.13       13.99     12.86 o
 -13   5   5       14.24       -3.03      8.70 o
 -12   5   5       69.46       64.67     18.53 o
 -11   5   5       15.61       12.86     12.10 o
 -10   5   5      175.47      165.64     27.61 o
  -9   5   5        0.11       29.50     13.61 o
  -8   5   5       26.97       21.06      9.64 o
  -7   5   5        3.88        6.73      5.74 o
  -6   5   5       25.89       29.46      6.37 o
  -5   5   5       22.80       15.57     11.75 o
  -4   5   5      168.90      176.88     13.43 o
  -3   5   5      191.07      159.57     27.98 o
  -2   5   5       16.65       14.75      9.83 o
  -1   5   5      364.03      351.70     29.12 o
   0   5   5      168.95      144.46     22.69 o
   1   5   5       30.79       27.23     12.48 o
   2   5   5       16.88       13.61      9.83 o
   3   5   5        1.90       -6.43      7.56 o
   4   5   5        6.05        2.27      8.32 o
   5   5   5       21.96       24.58     12.48 o
   6   5   5      129.89      127.44     23.82 o
   7   5   5       33.17       70.72     18.91 o
   8   5   5       12.84       11.35     11.72 o
   9   5   5       31.29       29.12     13.61 o
  10   5   5        8.16       -4.16      8.70 o
  11   5   5       60.31       61.64     18.91 o
  12   5   5       50.05       31.77     15.51 o
  -8   6   5        9.18        0.38     12.10 o
  -5   6   5      180.40      206.10     26.85 o
  -4   6   5       10.92        2.65      7.05 o
  -3   6   5       17.35       15.65     10.21 o
  -2   6   5       19.75       11.69      8.15 o
  -1   6   5        0.09        4.54      9.45 o
   0   6   5       11.17       27.23     13.24 o
   1   6   5       14.18       31.39     13.61 o
   2   6   5        0.83       -1.89      8.32 o
   3   6   5        1.79       -8.70      9.08 o
   4   6   5       10.76       12.48     11.72 o
   5   6   5        6.12        5.67     11.72 o
   6   6   5       11.60        8.70     10.97 o
 -23   0   6       14.04        6.62      6.95 o
 -22   0   6       90.09       70.22     16.26 o
 -21   0   6      170.12      191.86     19.48 o
 -20   0   6        3.22        8.32      6.42 o
 -19   0   6       93.87       85.06     20.42 o
 -18   0   6      124.48      125.66     13.24 o
 -17   0   6     1254.49     1302.95     52.19 o
 -16   0   6      336.87      323.63     33.66 o
 -15   0   6      238.23      234.83     37.25 o
 -14   0   6      737.02      712.04     16.05 o
 -13   0   6      276.28      272.99      7.17 o
 -12   0   6       26.69       25.91      2.28 o
 -11   0   6      161.58      171.35      4.76 o
 -10   0   6     3942.08     4201.68     36.06 o
  -9   0   6      265.65      274.66      5.24 o
  -8   0   6      169.09      190.69      4.12 o
  -7   0   6     5617.86     5192.19     39.58 o
  -6   0   6     1306.67     1118.76     11.71 o
  -5   0   6      377.15      384.63      6.80 o
  -4   0   6     3095.64     3040.67     25.16 o
  -3   0   6      225.55      214.99      3.45 o
  -2   0   6      597.02      598.83      6.83 o
  -1   0   6     2228.27     2331.36     19.68 o
   0   0   6      227.24      212.12      4.10 o
   1   0   6     2018.51     2070.50     19.13 o
   2   0   6     5744.67     5681.51     47.29 o
   3   0   6        3.05        0.36      0.69 o
   4   0   6     6386.08     6742.67     75.26 o
   5   0   6     2824.20     3005.08     27.52 o
   6   0   6     4456.90     4993.49     46.97 o
   7   0   6       77.30      106.38      4.21 o
   8   0   6      591.55      637.29     11.07 o
   9   0   6      435.19      535.65     10.25 o
  10   0   6     1989.29     1857.76     22.00 o
  11   0   6       84.65      108.79      7.40 o
  12   0   6      704.65      695.64     22.44 o
  13   0   6     2098.38     2031.54     63.91 o
  14   0   6       63.28       68.45     12.86 o
  15   0   6      746.67      755.97     36.68 o
  16   0   6       91.32       93.79     15.51 o
  17   0   6        0.62       -3.78      5.67 o
  18   0   6      235.23      200.05     23.07 o
  19   0   6      140.30      136.52     20.04 o
  20   0   6      205.87      177.74     22.69 o
  21   0   6      425.72      527.17     36.68 o
 -23   1   6       26.36       18.45      6.74 o
 -22   1   6       35.29       29.39      8.44 o
 -21   1   6      354.55      337.84     17.39 o
 -20   1   6      171.75      163.38     14.00 o
 -19   1   6       62.32       61.91      8.15 o
 -18   1   6      471.85      464.00     17.28 o
 -17   1   6      247.60      254.72     13.78 o
 -16   1   6     1084.51     1138.61     26.90 o
 -15   1   6        7.01        6.67      3.01 o
 -14   1   6       53.32       64.94      4.85 o
 -13   1   6        1.18        3.09      1.17 o
 -12   1   6      117.19      100.72      3.63 o
 -11   1   6        4.54        1.14      0.85 o
 -10   1   6       83.98       58.83      2.24 o
  -9   1   6      698.00      689.69      6.59 o
  -8   1   6     2722.97     2879.55     18.49 o
  -7   1   6     3175.04     3206.65     19.96 o
  -6   1   6     1887.45     1916.36     12.13 o
  -5   1   6     2912.24     3021.78     17.54 o
  -4   1   6      370.60      389.28      4.24 o
  -3   1   6        4.88        6.68      1.06 o
  -2   1   6     9158.27     8954.13     51.54 o
  -1   1   6     1581.91     1537.67     12.32 o
   0   1   6      158.29      149.31      1.93 o
   1   1   6      634.59      638.08      6.26 o
   2   1   6      692.15      706.85      8.63 o
   3   1   6      295.95      254.69      3.16 o
   4   1   6       56.13       47.02      1.81 o
   5   1   6       37.43       39.89      1.56 o
   6   1   6     1577.82     1765.86     14.28 o
   7   1   6      215.21      209.50      4.29 o
   8   1   6       10.70        7.24      1.16 o
   9   1   6      835.18      748.16      9.18 o
  10   1   6        2.48        2.78      1.25 o
  11   1   6     1331.21     1329.36     17.84 o
  12   1   6      682.96      690.48     21.47 o
  13   1   6        0.07       -6.15      3.08 o
  14   1   6      267.24      263.33     24.39 o
  15   1   6       51.42       36.08      7.32 o
  16   1   6        0.05       -3.40      5.29 o
  17   1   6      421.96      405.02     27.61 o
  18   1   6        6.64       -1.51      6.43 o
  19   1   6      368.72      397.84     28.36 o
  20   1   6      135.20      132.74     19.66 o
 -22   2   6       37.46       48.29     15.69 o
 -21   2   6       43.14       35.94      8.63 o
 -20   2   6       43.87       35.31      6.92 o
 -19   2   6       13.36       10.10      5.50 o
 -18   2   6       91.13       99.95      9.55 o
 -17   2   6       65.58       70.61      8.23 o
 -16   2   6       71.35       72.48      7.84 o
 -15   2   6        0.81        0.47      2.92 o
 -14   2   6        0.04       -2.69      1.85 o
 -13   2   6      611.01      570.77     13.73 o
 -12   2   6       44.79       40.39      4.20 o
 -11   2   6      115.22      119.07      5.98 o
 -10   2   6        1.56        1.19      1.37 o
  -9   2   6        9.27        7.22      1.73 o
  -8   2   6      340.90      343.75      5.41 o
  -7   2   6      496.21      580.26      6.51 o
  -6   2   6       69.98       90.85      2.56 o
  -5   2   6    12025.74    12128.26     85.37 o
  -4   2   6       62.42       64.70      2.08 o
  -3   2   6       84.73       70.84      2.59 o
  -2   2   6     1936.35     1820.27     17.72 o
  -1   2   6      105.25      102.90      5.33 o
   0   2   6      643.74      680.49      9.33 o
   1   2   6       43.72       47.50      1.40 o
   2   2   6     3078.96     3422.77     22.96 o
   3   2   6      154.76      145.26      2.42 o
   4   2   6      112.44      113.82      2.54 o
   5   2   6      526.17      539.54      6.53 o
   6   2   6     1709.72     1663.42     20.02 o
   7   2   6       12.85       13.81      1.97 o
   8   2   6      729.18      690.29     11.79 o
   9   2   6      239.84      223.11     10.86 o
  10   2   6      434.27      421.55     12.77 o
  11   2   6      181.01      164.56      9.61 o
  12   2   6      267.09      258.58     10.98 o
  13   2   6      309.26      340.05     13.08 o
  14   2   6      417.27      395.51     14.02 o
  15   2   6       85.45       71.13      7.35 o
  16   2   6      116.42      103.20      8.96 o
  17   2   6      227.24      217.99     12.15 o
  18   2   6       28.59       27.76      5.62 o
  19   2   6       86.81       88.14     12.57 o
 -20   3   6       66.28       71.07     10.07 o
 -19   3   6       91.50       75.42      9.73 o
 -18   3   6       11.83        5.07      4.32 o
 -17   3   6       21.75       12.30      5.04 o
 -16   3   6        0.20        2.50      3.71 o
 -15   3   6       34.47       40.39      5.42 o
 -14   3   6      172.36      182.54      9.23 o
 -13   3   6       18.95       13.38      3.42 o
 -12   3   6       87.55      113.36      7.51 o
 -11   3   6      595.37      572.18     21.99 o
 -10   3   6        2.25        4.89      5.48 o
  -9   3   6      228.73      227.47     14.06 o
  -8   3   6      749.99      718.53     19.87 o
  -7   3   6      152.40      130.15      5.74 o
  -6   3   6        3.55        5.55      2.48 o
  -5   3   6       92.20      103.56      7.15 o
  -4   3   6      867.83      791.36     19.95 o
  -3   3   6        0.68        1.27      2.02 o
  -2   3   6      110.76      106.42      6.13 o
  -1   3   6     2982.14     2862.80     39.22 o
   0   3   6      360.91      310.57     12.00 o
   1   3   6      164.32      183.60      7.62 o
   2   3   6       56.69       57.88      5.81 o
   3   3   6       60.98       60.32      6.31 o
   4   3   6      316.53      291.82      7.93 o
   5   3   6       85.51       81.62      6.14 o
   6   3   6      119.86      101.35     17.40 o
   7   3   6     1067.40      973.79     46.52 o
   8   3   6      935.20      930.68     46.14 o
   9   3   6        0.27       -4.16      6.81 o
  10   3   6      394.15      357.21     23.64 o
  11   3   6        5.47        5.19      3.59 o
  12   3   6       16.25       10.78      3.70 o
  13   3   6      193.65      192.43      7.73 o
  14   3   6        2.28        0.35      2.85 o
  15   3   6       59.44       62.02      5.86 o
  16   3   6      101.15       94.15      7.14 o
  17   3   6        1.09        2.66      2.98 o
  18   3   6        0.08        1.39      4.52 o
 -18   4   6       18.11        7.56     10.97 o
 -17   4   6        2.62        3.03      9.08 o
 -16   4   6        0.97       -9.08      7.94 o
 -15   4   6      113.85      141.06     25.72 o
 -14   4   6        8.83       -7.94      7.94 o
 -13   4   6        4.20        6.96      6.15 o
 -12   4   6      161.53      119.78     13.36 o
 -11   4   6        6.82        7.90      6.24 o
 -10   4   6       26.05       20.63      7.94 o
  -9   4   6       48.87       56.31      8.88 o
  -8   4   6       99.51       99.07     11.54 o
  -7   4   6        2.80        9.02      5.44 o
  -6   4   6        0.12        3.65      4.63 o
  -5   4   6       60.93       59.34      7.72 o
  -4   4   6     1365.96     1374.75     37.43 o
  -3   4   6      120.49      118.78      9.11 o
  -2   4   6      183.86      184.63     19.95 o
  -1   4   6      229.93      245.71     18.84 o
   0   4   6        5.77        5.38      5.17 o
   1   4   6      324.94      302.26     18.18 o
   2   4   6        1.25       -0.38      6.05 o
   3   4   6        0.43       -2.27      6.05 o
   4   4   6       45.05       41.98     12.48 o
   5   4   6       11.68       19.29     10.21 o
   6   4   6        4.75        6.43      7.94 o
   7   4   6        0.28        6.43      9.08 o
   8   4   6      242.75      250.35     31.01 o
   9   4   6      159.83      209.51     29.12 o
  10   4   6       11.18       -1.51      8.70 o
  11   4   6        5.02       12.48     10.97 o
  12   4   6       32.49       13.61     11.72 o
  13   4   6        1.59       -2.27      8.70 o
  14   4   6       10.34       16.26     12.48 o
  15   4   6        6.59        3.78     11.35 o
 -14   5   6        7.15        7.56     11.72 o
 -13   5   6       83.01       82.44     21.18 o
 -12   5   6        1.29        7.56      9.45 o
 -11   5   6        8.23       28.36     12.86 o
 -10   5   6        0.02       18.53     12.10 o
  -9   5   6       34.25       45.85      9.51 o
  -8   5   6        3.07       -0.22      5.25 o
  -7   5   6        0.18       -1.63      5.27 o
  -6   5   6      130.41      136.54     11.90 o
  -5   5   6      205.35      191.36     14.09 o
  -4   5   6       13.24       11.51      6.62 o
  -3   5   6      161.29      168.29     16.85 o
  -2   5   6       55.43       63.15     15.88 o
  -1   5   6       75.20       57.10     15.88 o
   0   5   6      214.26      231.44     29.12 o
   1   5   6      109.76      117.23     20.80 o
   2   5   6        3.77       16.64     11.35 o
   3   5   6       35.22       36.68     13.24 o
   4   5   6      110.46      157.70     25.34 o
   5   5   6        8.59       12.86     12.10 o
   6   5   6       15.54       18.91     11.72 o
   7   5   6       41.24       53.32     16.64 o
   8   5   6       75.55       96.81     21.56 o
   9   5   6       86.51       85.09     20.42 o
  10   5   6        0.95        1.13      9.83 o
  11   5   6       12.16        4.16     10.59 o
  12   5   6       78.82       97.57     23.07 o
  -6   6   6        8.75       12.48     10.59 o
  -5   6   6       49.26       46.03     10.69 o
  -4   6   6       11.52       19.29      8.72 o
  -3   6   6       21.70       12.60      8.15 o
  -2   6   6       19.19       37.67     10.69 o
  -1   6   6        1.46        2.65     10.21 o
   0   6   6       17.33       26.47     13.61 o
   1   6   6        6.93        4.16      9.83 o
   2   6   6       21.33       41.98     15.88 o
   3   6   6        8.33       36.30     15.88 o
   4   6   6       28.80       27.23     13.99 o
   5   6   6      170.59      171.69     29.50 o
 -23   1   7       31.30       33.49      7.98 o
 -22   1   7       14.94       27.47      7.07 o
 -21   1   7       73.77       75.84      9.60 o
 -20   1   7      121.51       98.01     10.22 o
 -19   1   7       31.50       18.69      7.54 o
 -18   1   7      418.25      447.38     17.18 o
 -17   1   7      147.47      142.91     11.05 o
 -16   1   7       33.21       28.66      6.99 o
 -15   1   7       99.31       93.71      8.45 o
 -14   1   7       97.07      120.68      7.79 o
 -13   1   7      423.90      424.92      8.37 o
 -12   1   7       26.23       35.63      2.45 o
 -11   1   7       14.40        5.29      1.14 o
 -10   1   7      922.99      856.87      9.74 o
  -9   1   7      475.24      389.48      4.99 o
  -8   1   7      181.60      185.45      2.90 o
  -7   1   7     2478.19     2596.41     16.29 o
  -6   1   7       17.18       15.22      0.89 o
  -5   1   7      617.34      580.85      4.78 o
  -4   1   7      788.02      799.00      6.09 o
  -3   1   7      818.86      856.33      6.41 o
  -2   1   7     4060.80     4054.44     23.19 o
  -1   1   7     5931.91     6223.93     36.36 o
   0   1   7     2066.28     2110.97     13.48 o
   1   1   7      522.55      525.34      4.85 o
   2   1   7     2287.81     2295.66     15.58 o
   3   1   7        3.49        2.56      0.67 o
   4   1   7      336.16      361.62      4.36 o
   5   1   7      108.72       89.14      2.29 o
   6   1   7       11.20       34.14      1.73 o
   7   1   7      616.41      612.87      7.29 o
   8   1   7        4.76        5.29      1.12 o
   9   1   7     1921.42     1929.58     19.43 o
  10   1   7      330.15      313.02      6.28 o
  11   1   7        0.80        0.87      2.92 o
  12   1   7      299.29      294.73     14.05 o
  13   1   7       86.84       90.28      8.23 o
  14   1   7      114.97       88.99      8.33 o
  15   1   7        1.18        2.60      3.98 o
  16   1   7       40.93       53.13      8.56 o
  17   1   7      275.58      247.83     17.06 o
  18   1   7       31.21       40.78      8.13 o
  19   1   7       57.54       49.07      8.93 o
  20   1   7       57.54       73.15     10.81 o
 -22   2   7      107.72      106.53     13.29 o
 -21   2   7        0.21        3.25      5.04 o
 -20   2   7      176.31      190.29     13.91 o
 -19   2   7      288.26      327.47     18.82 o
 -18   2   7        8.36       14.65      5.11 o
 -17   2   7      193.66      204.21     13.23 o
 -16   2   7        9.94        6.25      3.81 o
 -15   2   7      196.63      242.43     12.05 o
 -14   2   7      199.26      202.43      8.58 o
 -13   2   7       99.22       82.37      5.88 o
 -12   2   7       49.86       45.97      4.91 o
 -11   2   7      510.88      462.34     14.80 o
 -10   2   7      139.78      146.70      5.51 o
  -9   2   7      136.07      130.86      4.97 o
  -8   2   7       97.03      112.91      7.25 o
  -7   2   7      778.09      792.21      8.87 o
  -6   2   7       10.71        9.99      1.11 o
  -5   2   7     1039.95     1125.41     10.61 o
  -4   2   7      689.22      707.10      7.07 o
  -3   2   7       45.93       50.99      2.15 o
  -2   2   7       31.77       27.93      1.34 o
  -1   2   7     2207.04     2316.92     16.87 o
   0   2   7       16.73       36.81      1.39 o
   1   2   7      632.78      670.95      6.44 o
   2   2   7      179.12      171.88      4.26 o
   3   2   7      139.31      141.27      3.12 o
   4   2   7      177.46      200.22      4.31 o
   5   2   7      246.58      242.98      8.07 o
   6   2   7        6.20       11.04      1.89 o
   7   2   7      617.88      597.37     12.20 o
   8   2   7     1587.67     1579.68     24.34 o
   9   2   7       24.05       31.06      3.98 o
  10   2   7      442.81      446.81     16.16 o
  11   2   7      334.46      319.50     13.05 o
  12   2   7       85.01       69.02      7.53 o
  13   2   7        0.80       -3.46      3.91 o
  14   2   7        2.32        2.18      3.31 o
  15   2   7        1.09       -0.71      2.98 o
  16   2   7       18.46       17.49      4.66 o
  17   2   7       11.06        4.22      3.70 o
  18   2   7       74.73       78.84      9.63 o
  19   2   7      460.83      484.96     22.12 o
 -20   3   7      110.45       92.27     21.56 o
 -19   3   7        2.43       -0.79      4.09 o
 -18   3   7       30.47       24.88      5.30 o
 -17   3   7       23.46       16.73     11.03 o
 -16   3   7       34.49       38.08      5.62 o
 -15   3   7        2.48        1.61      2.89 o
 -14   3   7      115.27      121.82     16.32 o
 -13   3   7      129.34      104.47      6.91 o
 -12   3   7       15.29       21.19      3.26 o
 -11   3   7        0.83       -1.06      2.92 o
 -10   3   7        5.97        7.19      4.62 o
  -9   3   7      135.32      128.67     17.40 o
  -8   3   7       81.00       71.67      8.78 o
  -7   3   7       65.20       63.74      7.12 o
  -6   3   7      855.28      805.63     15.50 o
  -5   3   7        0.56       -0.63      1.31 o
  -4   3   7      521.61      474.93     15.83 o
  -3   3   7      716.09      748.70     17.23 o
  -2   3   7       28.98       29.61      4.32 o
  -1   3   7      209.07      169.65     11.18 o
   0   3   7        2.54        6.41      3.17 o
   1   3   7      255.88      268.77     15.63 o
   2   3   7      149.75      155.87     14.04 o
   3   3   7      225.96      221.75      5.41 o
   4   3   7        1.17        0.91      1.56 o
   5   3   7       52.81       53.05      6.58 o
   6   3   7      416.06      360.02     27.61 o
   7   3   7      101.77      119.12     19.66 o
   8   3   7       43.84       32.52     12.86 o
   9   3   7     1081.52     1117.75     24.52 o
  10   3   7     1125.09     1118.93     26.02 o
  11   3   7     1107.51     1025.37     18.65 o
  12   3   7      335.72      295.63      9.35 o
  13   3   7       79.55       66.96     11.41 o
  14   3   7       80.43       79.85      7.77 o
  15   3   7       61.41       74.02      7.37 o
  16   3   7        0.82       -2.37      2.52 o
  17   3   7        1.33        3.36      3.33 o
 -18   4   7       60.72       57.10     18.91 o
 -17   4   7        9.29        0.38     10.21 o
 -16   4   7       67.00       69.96     19.66 o
 -15   4   7       58.94       85.85     20.80 o
 -14   4   7       97.31       76.98     17.96 o
 -13   4   7      452.98      473.18     42.92 o
 -12   4   7      242.34      283.39     18.94 o
 -11   4   7      221.16      259.57     30.06 o
 -10   4   7       28.70       31.66      8.13 o
  -9   4   7        0.26        5.80      4.69 o
  -8   4   7       52.58       65.76     20.04 o
  -7   4   7      288.74      295.65     20.99 o
  -6   4   7       13.39       18.53      9.27 o
  -5   4   7       40.11       67.26      8.57 o
  -4   4   7     4646.89     4798.18     73.86 o
  -3   4   7      316.29      352.43     15.11 o
  -2   4   7       65.83       75.63     15.51 o
  -1   4   7       16.64        6.81      7.94 o
   0   4   7      102.65      106.64     18.15 o
   1   4   7        0.70       -3.78      6.81 o
   2   4   7       16.47       12.86      8.70 o
   3   4   7      219.09      270.01     29.50 o
   4   4   7      904.72      992.32     49.54 o
   5   4   7       30.58       20.42     10.97 o
   6   4   7      108.65      153.92     23.45 o
   7   4   7       49.08       75.63     18.53 o
   8   4   7      179.86      169.42     25.72 o
   9   4   7       89.60      113.07     21.93 o
  10   4   7       22.67       27.98     14.37 o
  11   4   7       54.65       57.86     17.40 o
  12   4   7       16.31       26.85     13.99 o
  13   4   7       33.70       29.88     13.99 o
  14   4   7       76.61      105.51     22.69 o
  15   4   7       95.11       86.60     21.93 o
 -14   5   7       39.10       41.22     17.02 o
 -13   5   7       26.24       76.77     21.18 o
 -12   5   7       29.31       37.82     15.88 o
 -11   5   7       52.81       71.85     12.07 o
 -10   5   7       33.74       42.97      9.45 o
  -9   5   7        2.25        6.43      9.45 o
  -8   5   7       28.83       27.80      9.08 o
  -7   5   7        1.35       -3.26      5.09 o
  -6   5   7       26.29       28.74     11.72 o
  -5   5   7      188.71      198.53     17.25 o
  -4   5   7        3.63        3.23      7.75 o
  -3   5   7      402.54      349.25     19.92 o
  -2   5   7        2.79        6.63      6.51 o
  -1   5   7       92.19       47.65     13.99 o
   0   5   7       12.38        9.45      9.83 o
   1   5   7       13.45       20.80     10.97 o
   2   5   7       37.39       55.21     15.51 o
   3   5   7       44.05       48.03     15.13 o
   4   5   7        0.12        4.16      9.08 o
   5   5   7       73.59       82.06     20.04 o
   6   5   7      106.74      119.12     23.45 o
   7   5   7      118.29      113.45     22.69 o
   8   5   7       18.82       17.02     11.72 o
   9   5   7        9.29       12.86     11.35 o
  10   5   7        0.01       -1.13      9.83 o
  11   5   7       17.49        8.32     13.24 o
  -6   6   7        9.45       12.10     10.97 o
  -5   6   7       37.75       46.33     10.98 o
  -4   6   7        0.16       -4.90      6.08 o
  -3   6   7       10.90       21.59      9.08 o
  -2   6   7        1.30       -4.76      6.67 o
  -1   6   7        1.55       11.79      7.86 o
   0   6   7       37.16       75.63     19.29 o
   1   6   7        3.78        9.08     12.10 o
   2   6   7        1.27       -5.29      9.83 o
   3   6   7        1.26        4.16     11.35 o
 -23   0   8        0.67        2.35      8.13 o
 -22   0   8       96.29       67.77     11.54 o
 -21   0   8     2092.82     2323.20     58.06 o
 -20   0   8      452.75      440.65     22.54 o
 -19   0   8      157.71      143.30     27.98 o
 -18   0   8      112.81       96.44     11.79 o
 -17   0   8       31.44       40.51      7.86 o
 -16   0   8      184.08      210.89     12.56 o
 -15   0   8        1.70        0.59      4.59 o
 -14   0   8       85.18       93.89      9.07 o
 -13   0   8     1831.99     1855.16     37.39 o
 -12   0   8      499.62      486.31      8.31 o
 -11   0   8     1663.44     1765.38     18.67 o
 -10   0   8     3411.37     3505.01     33.62 o
  -9   0   8      205.92      250.21      5.40 o
  -8   0   8     1291.39     1276.95     13.18 o
  -7   0   8      396.04      466.87      7.93 o
  -6   0   8      405.89      391.30      6.15 o
  -5   0   8     2618.02     2736.53     25.66 o
  -4   0   8      564.14      558.40      7.70 o
  -3   0   8      336.47      334.67      5.00 o
  -2   0   8     4531.68     4244.55     34.44 o
  -1   0   8      701.24      654.09      8.44 o
   0   0   8      956.62      938.91     11.05 o
   1   0   8     3859.35     3995.79     37.94 o
   2   0   8      124.72      143.02      3.36 o
   3   0   8     1370.35     1348.92     13.68 o
   4   0   8       28.77       19.79      1.67 o
   5   0   8       99.11       82.58      3.24 o
   6   0   8     3408.57     3305.13     31.04 o
   7   0   8      442.82      433.27     11.03 o
   8   0   8     1818.29     1894.12     22.32 o
   9   0   8     2911.50     2972.30     39.37 o
  10   0   8      152.30      137.65     16.64 o
  11   0   8     1504.01     1532.35     52.57 o
  12   0   8      316.69      400.86     25.34 o
  13   0   8       34.14       21.93      7.94 o
  14   0   8       80.33       83.20     14.37 o
  15   0   8      705.83      658.78     35.55 o
  16   0   8       24.26       26.47     10.21 o
  17   0   8      365.07      381.58     28.36 o
  18   0   8       27.26       24.58     10.21 o
  19   0   8      439.77      452.29     32.52 o
 -23   1   8        2.27       -3.60      4.59 o
 -22   1   8      124.50      137.90     12.82 o
 -21   1   8        3.02        7.17      5.11 o
 -20   1   8      223.22      205.47     14.66 o
 -19   1   8       34.91       26.24      8.08 o
 -18   1   8      148.35      159.19     12.23 o
 -17   1   8      216.37      206.90     18.53 o
 -16   1   8      130.28      137.04     15.10 o
 -15   1   8       76.50       63.45      7.28 o
 -14   1   8        0.52        0.02      2.44 o
 -13   1   8       12.00        8.84      2.44 o
 -12   1   8        0.25        0.01      1.05 o
 -11   1   8      958.89      917.91     10.70 o
 -10   1   8     1043.59     1104.40     10.19 o
  -9   1   8        2.62       -0.51      0.70 o
  -8   1   8      839.66      838.76      7.93 o
  -7   1   8      119.69      102.73      2.26 o
  -6   1   8     1220.22     1184.65      8.67 o
  -5   1   8      644.26      645.40      5.34 o
  -4   1   8       60.14       57.24      1.48 o
  -3   1   8     1898.56     1995.29     12.90 o
  -2   1   8     1211.14     1349.28      9.44 o
  -1   1   8      155.32      135.40      2.05 o
   0   1   8     3303.86     3552.41     21.49 o
   1   1   8        3.75        8.89      0.79 o
   2   1   8      189.11      195.86      3.31 o
   3   1   8       47.78       67.17      2.09 o
   4   1   8      496.59      546.34      5.75 o
   5   1   8     1518.44     1582.34     13.96 o
   6   1   8      568.76      568.01      7.34 o
   7   1   8      139.94      146.90      3.74 o
   8   1   8     1553.84     1625.96     17.17 o
   9   1   8        8.95       11.75      2.16 o
  10   1   8       48.88       54.65      6.06 o
  11   1   8       86.88       75.47      7.24 o
  12   1   8      622.02      563.54     28.51 o
  13   1   8       13.34       16.94      4.45 o
  14   1   8       48.10       48.47      7.86 o
  15   1   8      111.24      101.39     14.75 o
  16   1   8      379.53      385.57     33.09 o
  17   1   8        0.40        1.34      6.62 o
  18   1   8      155.96      187.94     18.34 o
  19   1   8       97.67      101.03     22.31 o
 -22   2   8       51.01       49.50      8.10 o
 -21   2   8        5.54        5.59      4.86 o
 -20   2   8        0.12        1.36      4.35 o
 -19   2   8       12.74        6.52      4.51 o
 -18   2   8       37.45       40.99      6.89 o
 -17   2   8      274.68      361.57     22.02 o
 -16   2   8      272.28      289.35     15.34 o
 -15   2   8       15.07       19.31      4.74 o
 -14   2   8      309.49      324.97     13.02 o
 -13   2   8        3.35       -1.03      2.12 o
 -12   2   8      219.57      241.63     14.63 o
 -11   2   8       39.82       34.29      3.83 o
 -10   2   8      257.43      243.00      7.07 o
  -9   2   8       35.62       38.06      3.17 o
  -8   2   8       28.85       23.65      2.41 o
  -7   2   8     1456.55     1494.86     17.59 o
  -6   2   8      409.32      402.17      5.62 o
  -5   2   8      130.03      128.16      4.85 o
  -4   2   8      145.49      130.35      2.92 o
  -3   2   8      598.63      678.24     11.91 o
  -2   2   8       11.06        8.30      0.90 o
  -1   2   8       61.34       59.82      1.94 o
   0   2   8      163.53      152.67      3.48 o
   1   2   8      303.26      361.36      4.37 o
   2   2   8      467.35      437.25      5.37 o
   3   2   8      208.39      237.27      5.18 o
   4   2   8       42.24       45.41      2.80 o
   5   2   8      850.01      795.94     11.70 o
   6   2   8       72.57       53.54      7.24 o
   7   2   8      444.26      370.97     15.77 o
   8   2   8       13.68       21.68      2.71 o
   9   2   8      437.74      429.88     11.33 o
  10   2   8       82.69       72.20      6.33 o
  11   2   8      642.56      636.07     28.17 o
  12   2   8      151.25      138.50      9.39 o
  13   2   8      518.53      458.87     15.32 o
  14   2   8       56.12       48.94      6.32 o
  15   2   8       28.39       30.44      5.48 o
  16   2   8       21.97       13.91      4.45 o
  17   2   8        6.29        5.48      4.55 o
  18   2   8        5.83       -1.13      4.28 o
 -20   3   8        9.47        9.36      5.80 o
 -19   3   8       59.36       68.16      8.14 o
 -18   3   8       14.72       25.91      5.52 o
 -17   3   8      108.43      104.24      9.04 o
 -16   3   8      158.21      183.73     10.60 o
 -15   3   8      463.79      472.91     15.32 o
 -14   3   8       13.19       16.15      3.77 o
 -13   3   8        5.37       12.76      3.45 o
 -12   3   8       94.54      100.11     13.97 o
 -11   3   8      233.51      222.61      8.29 o
 -10   3   8       29.59       45.44      7.97 o
  -9   3   8      257.45      246.15     15.79 o
  -8   3   8     1445.53     1417.42     36.87 o
  -7   3   8      895.51      912.22     23.54 o
  -6   3   8      114.98       81.52      9.65 o
  -5   3   8      464.25      484.25     11.88 o
  -4   3   8      229.08      213.67      6.56 o
  -3   3   8       84.76       77.06      4.42 o
  -2   3   8      565.05      520.31     10.33 o
  -1   3   8      173.03      172.87      6.16 o
   0   3   8      112.72      127.16      3.93 o
   1   3   8        0.69        1.31      1.12 o
   2   3   8       71.25       72.58      3.47 o
   3   3   8      285.70      276.74     16.83 o
   4   3   8      188.35      196.33     11.83 o
   5   3   8       92.73      111.61     12.95 o
   6   3   8      864.50      833.11     42.73 o
   7   3   8       68.14       41.60     12.86 o
   8   3   8      253.60      308.34     24.01 o
   9   3   8      225.40      202.65      6.16 o
  10   3   8       90.48       97.43      5.41 o
  11   3   8      451.89      446.15     11.58 o
  12   3   8        0.25       -0.97      2.17 o
  13   3   8      216.54      223.46     13.45 o
  14   3   8      110.62      135.27     11.11 o
  15   3   8       24.82       25.68      4.23 o
  16   3   8       18.84       17.47      4.08 o
  17   3   8        5.46       -0.31      3.49 o
 -18   4   8        0.00       -5.67      9.08 o
 -17   4   8        0.49        5.29     10.21 o
 -16   4   8       23.05       42.73     15.88 o
 -15   4   8       17.07        6.47      7.00 o
 -14   4   8        9.51        5.18      6.13 o
 -13   4   8       53.18       42.89     17.96 o
 -12   4   8        5.14        7.18      5.88 o
 -11   4   8      179.81      158.10     15.62 o
 -10   4   8       67.19       83.67     19.29 o
  -9   4   8        0.20        1.19      4.90 o
  -8   4   8        9.53       17.58      6.40 o
  -7   4   8      196.22      180.80     28.55 o
  -6   4   8      223.06      244.63     27.80 o
  -5   4   8      176.25      125.02     17.77 o
  -4   4   8       48.15       59.66      7.90 o
  -3   4   8      271.49      263.03     18.98 o
  -2   4   8      389.25      386.87     20.44 o
  -1   4   8      118.83      128.20     20.42 o
   0   4   8        1.02        4.92      8.32 o
   1   4   8       28.64       29.88     11.72 o
   2   4   8        5.93       14.37     10.21 o
   3   4   8        2.78       -7.19      6.05 o
   4   4   8      127.77      143.71     22.69 o
   5   4   8        9.65        6.05      9.45 o
   6   4   8       43.58       27.98     12.10 o
   7   4   8       21.78       21.56     11.72 o
   8   4   8      162.20      158.08     24.96 o
   9   4   8        6.05        3.03      9.08 o
  10   4   8       29.61       12.10     11.72 o
  11   4   8        0.80       -3.03      9.45 o
  12   4   8        0.35        3.03     10.21 o
  13   4   8        3.91        6.81     10.21 o
  14   4   8       32.29       13.24     11.72 o
 -14   5   8       12.03       11.35     12.48 o
 -13   5   8       16.96       32.14     15.88 o
 -12   5   8       14.16       14.02      8.00 o
 -11   5   8       50.52       62.36     11.68 o
 -10   5   8       79.38       93.57     13.19 o
  -9   5   8       22.95       18.76      9.27 o
  -8   5   8        3.87        2.29      6.01 o
  -7   5   8       15.19       24.20     10.21 o
  -6   5   8        0.14        1.13      7.19 o
  -5   5   8        6.74       12.64      6.72 o
  -4   5   8        0.40       -6.19      4.67 o
  -3   5   8        0.12        3.03      6.15 o
  -2   5   8        0.02       -0.06      5.71 o
  -1   5   8        0.01        5.67      9.08 o
   0   5   8       46.43       37.06     13.61 o
   1   5   8       15.89       13.61      9.45 o
   2   5   8       59.53       51.43     16.26 o
   3   5   8        3.92        6.05     10.59 o
   4   5   8       78.41       81.69     19.29 o
   5   5   8      166.46      169.04     27.98 o
   6   5   8        2.88       -4.54      9.08 o
   7   5   8        8.43        7.56     10.21 o
   8   5   8        0.09       -6.81      9.08 o
   9   5   8        1.46       -1.89      9.08 o
  10   5   8        0.15        5.67      9.83 o
  -5   6   8       10.64       12.61      8.70 o
  -4   6   8       13.56       28.10      9.88 o
  -3   6   8       26.44       21.85      8.44 o
  -2   6   8        6.17        1.09      6.40 o
  -1   6   8        4.67       -2.03      8.13 o
   0   6   8       24.45       48.41     16.26 o
   1   6   8        1.66        2.65     11.35 o
 -22   1   9       45.78       48.17      8.51 o
 -21   1   9        0.16        0.11      4.51 o
 -20   1   9        2.31       -0.34      4.37 o
 -19   1   9        3.25        5.85      4.39 o
 -18   1   9      101.65      102.20      9.78 o
 -17   1   9       29.44       19.60      5.16 o
 -16   1   9       99.38       91.01     10.10 o
 -15   1   9       57.71       47.99      6.54 o
 -14   1   9      518.64      538.32     14.43 o
 -13   1   9      270.89      269.36      8.66 o
 -12   1   9      351.28      310.39      8.38 o
 -11   1   9      310.08      289.39      5.04 o
 -10   1   9       27.27       25.51      1.78 o
  -9   1   9        1.76        2.15      0.80 o
  -8   1   9      291.20      272.67      3.95 o
  -7   1   9      491.93      498.51      5.33 o
  -6   1   9     2819.14     2906.81     17.64 o
  -5   1   9      177.18      201.46      2.82 o
  -4   1   9       15.16        9.56      0.80 o
  -3   1   9        0.26       -1.04      0.52 o
  -2   1   9     2537.99     2740.57     17.40 o
  -1   1   9     2095.32     2054.90     13.20 o
   0   1   9     1135.10     1234.46      8.68 o
   1   1   9     1022.69     1146.01      8.94 o
   2   1   9      689.29      708.41      6.74 o
   3   1   9      448.71      447.68      5.51 o
   4   1   9        0.22       -0.06      0.71 o
   5   1   9     1319.32     1386.14     12.43 o
   6   1   9        0.22        0.46      0.98 o
   7   1   9      385.60      411.69      7.12 o
   8   1   9       70.41       63.39      3.18 o
   9   1   9     2471.14     2425.48     40.35 o
  10   1   9       64.65       68.12      6.99 o
  11   1   9      188.18      192.28     11.23 o
  12   1   9       98.72       87.75      8.83 o
  13   1   9      109.33      117.30     11.31 o
  14   1   9       34.11       47.11     18.34 o
  15   1   9       48.08       60.90      8.88 o
  16   1   9      426.45      374.90     18.84 o
  17   1   9      164.40      145.79     19.48 o
  18   1   9        9.70        4.26      5.00 o
 -21   2   9      119.63      121.23     11.77 o
 -20   2   9      190.57      170.20     13.34 o
 -19   2   9       29.04       26.35      6.18 o
 -18   2   9       75.14       60.17      9.73 o
 -17   2   9        9.55       10.63      4.63 o
 -16   2   9        2.60       -1.08      3.76 o
 -15   2   9      118.48       87.88      8.55 o
 -14   2   9       19.33       18.55      4.44 o
 -13   2   9       89.90       85.00      6.60 o
 -12   2   9      483.65      439.57     12.12 o
 -11   2   9       14.44        6.61      2.47 o
 -10   2   9      350.43      334.87      9.97 o
  -9   2   9       21.87       15.32      3.12 o
  -8   2   9       95.46       81.60      3.69 o
  -7   2   9      126.25      131.75      4.32 o
  -6   2   9     2910.46     2837.48     26.25 o
  -5   2   9     3184.87     3114.38     29.88 o
  -4   2   9      539.40      465.32      7.27 o
  -3   2   9        4.00        3.56      1.09 o
  -2   2   9      255.81      233.29      4.32 o
  -1   2   9      249.03      213.06      4.67 o
   0   2   9      271.08      310.35      5.34 o
   1   2   9     1058.00     1185.20     14.23 o
   2   2   9       83.05       99.18      3.65 o
   3   2   9       16.01       22.80      2.10 o
   4   2   9     1562.49     1543.81     26.39 o
   5   2   9       17.73       20.05      2.42 o
   6   2   9      448.07      398.46      8.91 o
   7   2   9      144.49      137.57      5.78 o
   8   2   9      621.68      621.01     13.76 o
   9   2   9     4726.93     4637.81     57.14 o
  10   2   9      137.19      121.39      8.68 o
  11   2   9       28.22       27.81      7.17 o
  12   2   9       15.23       15.11      5.34 o
  13   2   9        4.04        7.55      3.49 o
  14   2   9        5.39        5.73      4.83 o
  15   2   9      372.07      338.51     14.55 o
  16   2   9       27.71       30.23      6.62 o
  17   2   9      120.81      125.87     11.76 o
  18   2   9      284.28      316.91     40.09 o
 -20   3   9       16.71       21.74      7.27 o
 -19   3   9       39.10       54.16      7.51 o
 -18   3   9        1.30        3.95      7.26 o
 -17   3   9      142.42      127.69     16.70 o
 -16   3   9      882.32      833.57     28.72 o
 -15   3   9        6.89        5.19      3.59 o
 -14   3   9        0.23       -0.87      2.69 o
 -13   3   9      116.75      123.93      9.56 o
 -12   3   9        1.43       -1.98      3.32 o
 -11   3   9      103.71      100.72      6.35 o
 -10   3   9       41.18       30.57      3.57 o
  -9   3   9      431.11      449.79     19.70 o
  -8   3   9      314.28      286.16     26.18 o
  -7   3   9     2805.21     2700.90     48.06 o
  -6   3   9       24.76       24.65      5.60 o
  -5   3   9     1231.89     1135.10     99.25 o
  -4   3   9      108.50      133.30      8.58 o
  -3   3   9        2.03        2.14      2.75 o
  -2   3   9       71.92       84.31     11.13 o
  -1   3   9      122.14      122.28     11.19 o
   0   3   9        6.58        7.86      3.56 o
   1   3   9      118.14      123.96     10.48 o
   2   3   9      127.66      126.83     14.59 o
   3   3   9      104.86      126.28     13.61 o
   4   3   9      300.17      278.40     15.40 o
   5   3   9       10.23        9.83      8.32 o
   6   3   9       24.93       35.55     11.72 o
   7   3   9       21.24       25.15      3.85 o
   8   3   9      352.03      313.32     13.77 o
   9   3   9       70.52       86.98      5.32 o
  10   3   9      376.63      361.47     10.16 o
  11   3   9        4.18        4.86      2.56 o
  12   3   9      182.00      168.17     11.56 o
  13   3   9        2.02        3.86      2.84 o
  14   3   9       79.31       78.29     12.48 o
  15   3   9        0.10        3.29      2.95 o
  16   3   9       85.13       85.56      7.89 o
 -17   4   9       46.48       24.58     13.24 o
 -16   4   9       94.14      119.67     14.97 o
 -15   4   9       22.78       16.59      7.26 o
 -14   4   9       93.73       99.42     13.36 o
 -13   4   9        3.16        8.45      6.51 o
 -12   4   9       51.80       40.83      8.93 o
 -11   4   9        9.76       14.95      6.89 o
 -10   4   9        2.30        2.28      5.44 o
  -9   4   9       75.06       57.65      9.69 o
  -8   4   9      137.17      141.75     15.13 o
  -7   4   9        7.11        0.65      5.09 o
  -5   4   9        7.95        5.80      5.48 o
  -4   4   9       15.54        8.48      9.08 o
  -3   4   9        8.33        5.53      5.74 o
  -2   4   9      525.93      519.72     30.63 o
  -1   4   9       96.01      117.23     18.91 o
   0   4   9      418.09      472.34     32.52 o
   1   4   9        3.97       17.02     10.21 o
   2   4   9      279.43      302.54     26.85 o
   3   4   9      520.49      529.06     35.55 o
   4   4   9       27.16       21.56     11.35 o
   5   4   9       16.21       14.75     10.59 o
   6   4   9      244.38      229.17     29.12 o
   7   4   9      268.17      333.55     36.30 o
   8   4   9       23.18       20.42     12.10 o
   9   4   9      341.06      304.05     34.79 o
  10   4   9        7.96        7.56     11.35 o
  11   4   9       81.42       51.43     16.64 o
  12   4   9       18.61       10.59     11.72 o
  13   4   9       41.48       64.67     18.91 o
 -13   5   9        0.22        4.46     11.72 o
 -12   5   9        6.90        0.85      6.62 o
 -11   5   9        6.46        9.03      7.05 o
 -10   5   9        3.56        2.34      6.43 o
  -9   5   9        1.26        5.09      6.62 o
  -8   5   9       47.23       41.22     12.86 o
  -7   5   9      266.30      310.86     27.23 o
  -6   5   9        0.52        3.78      8.70 o
  -5   5   9       32.95       30.22      8.42 o
  -4   5   9       31.62       35.65      8.93 o
  -3   5   9       40.75       37.62      9.26 o
  -2   5   9       16.01       18.41      8.01 o
  -1   5   9        1.20       -3.69      5.17 o
   0   5   9       41.51       36.68     13.61 o
   1   5   9       52.58       63.15     17.40 o
   2   5   9        0.59        9.83     10.97 o
   3   5   9        9.23        7.19     11.35 o
   4   5   9        4.13        9.45      9.45 o
   5   5   9        6.31        2.65     10.21 o
   6   5   9        0.12        0.76      8.70 o
   7   5   9        0.62        0.38      9.08 o
   8   5   9       50.74       38.20     15.51 o
   9   5   9       14.24        0.38     10.21 o
 -22   0  10       92.73       86.24     12.87 o
 -21   0  10        7.61        6.47      6.28 o
 -20   0  10        0.16        0.59      5.48 o
 -19   0  10       18.40       29.23      7.89 o
 -18   0  10        4.99        1.48      3.88 o
 -17   0  10       34.81       41.12      6.51 o
 -16   0  10       70.34       94.94     10.27 o
 -15   0  10       50.51       44.84      6.19 o
 -14   0  10      609.43      625.69     21.56 o
 -13   0  10      338.65      427.42     12.78 o
 -12   0  10      219.88      248.80      8.14 o
 -11   0  10     1159.91     1221.94     19.49 o
 -10   0  10       38.80       31.56      2.33 o
  -9   0  10       46.62       57.56      2.96 o
  -8   0  10      223.68      234.47      4.95 o
  -7   0  10        8.47        7.50      1.36 o
  -6   0  10     1264.32     1251.72     13.78 o
  -5   0  10     1097.75     1150.18     12.17 o
  -4   0  10     6591.68     6713.02     50.42 o
  -3   0  10    10646.84    10842.45     82.90 o
  -2   0  10     1534.11     1491.48     19.19 o
  -1   0  10      174.92      168.07      4.01 o
   0   0  10       70.78       85.05      3.21 o
   1   0  10      161.23      169.97      5.30 o
   2   0  10     1123.56     1239.48     14.41 o
   3   0  10        9.93       18.78      1.74 o
   4   0  10     1118.42     1154.05     13.50 o
   5   0  10     6089.73     6295.76     51.10 o
   6   0  10      929.48      975.65     13.00 o
   7   0  10      901.00      928.44     27.80 o
   8   0  10      531.78      550.94     22.88 o
   9   0  10       56.17       52.41      7.49 o
  10   0  10        6.37        8.23      4.25 o
  11   0  10        2.69        6.17      5.48 o
  12   0  10      186.75      178.29     17.59 o
  13   0  10     1693.88     1665.17     41.97 o
  14   0  10       28.45       23.21      6.89 o
  15   0  10      605.49      698.90     39.90 o
  16   0  10      770.02      828.92     29.68 o
  17   0  10       45.58       31.09      8.51 o
  18   0  10      502.85      532.76     24.83 o
 -22   1  10       21.76       22.27      6.72 o
 -21   1  10       55.24       57.26      8.71 o
 -20   1  10       39.68       32.05      9.56 o
 -19   1  10       17.01       11.91      5.09 o
 -18   1  10        0.80       -2.53      3.41 o
 -17   1  10       14.71       17.59      5.07 o
 -16   1  10       68.18       75.34      8.34 o
 -15   1  10       34.33       30.91      4.77 o
 -14   1  10       47.96       45.40      5.19 o
 -13   1  10       83.13      105.51      8.81 o
 -12   1  10       29.44       36.59      3.75 o
 -11   1  10      135.57      126.53      3.78 o
 -10   1  10      326.27      320.13      5.32 o
  -9   1  10      201.90      204.31      4.04 o
  -8   1  10      107.87      109.34      2.90 o
  -7   1  10        3.51        1.23      0.74 o
  -6   1  10      250.34      229.39      3.47 o
  -5   1  10      439.63      497.91      5.27 o
  -4   1  10        3.05        0.84      0.87 o
  -3   1  10     1818.36     1761.43     13.53 o
  -2   1  10     2686.63     2795.73     18.48 o
  -1   1  10      194.21      218.31      3.25 o
   0   1  10       34.01       53.43      1.79 o
   1   1  10       24.95       26.70      1.46 o
   2   1  10      178.32      147.12      3.67 o
   3   1  10     1241.31     1264.60     15.42 o
   4   1  10      222.82      202.23      4.51 o
   5   1  10      959.99      980.24     11.36 o
   6   1  10     2982.00     2892.43     25.26 o
   7   1  10      275.99      256.20      5.47 o
   8   1  10      856.90      869.51     20.65 o
   9   1  10       31.82       25.46      4.70 o
  10   1  10        3.96        4.27      3.32 o
  11   1  10      109.74       80.65      9.04 o
  12   1  10       12.46       13.07      4.94 o
  13   1  10      559.94      512.49     26.66 o
  14   1  10      119.04      131.48     12.38 o
  15   1  10       18.51       24.04      6.62 o
  16   1  10       62.76       74.22     11.72 o
  17   1  10       62.00       56.55      9.58 o
  18   1  10        1.25        3.22      5.21 o
 -21   2  10        0.08        1.33      4.48 o
 -20   2  10        3.20       -1.95      4.21 o
 -19   2  10      222.83      240.27     14.51 o
 -18   2  10      160.73      177.59     12.98 o
 -17   2  10       19.59       21.34      5.37 o
 -16   2  10      138.64      139.14     16.66 o
 -15   2  10      217.45      222.91     13.15 o
 -14   2  10       44.84       38.04      5.88 o
 -13   2  10        5.74       14.40      4.11 o
 -12   2  10      117.42       95.17      6.55 o
 -11   2  10      583.50      586.79     14.09 o
 -10   2  10      506.98      534.97     23.05 o
  -9   2  10       17.53       14.63      2.36 o
  -8   2  10     1829.45     1771.65     19.20 o
  -7   2  10       64.15       71.98      3.66 o
  -6   2  10       65.53       63.39      3.67 o
  -5   2  10      146.66      115.38      4.19 o
  -4   2  10        0.05        1.11      1.19 o
  -3   2  10      128.98      129.98      4.13 o
  -2   2  10      334.88      394.04      6.49 o
  -1   2  10       55.47       60.31      3.07 o
   0   2  10       12.15        7.49      1.42 o
   1   2  10     1267.16     1244.33     15.26 o
   2   2  10      161.28      155.40      4.78 o
   3   2  10      482.98      469.78      9.84 o
   4   2  10       17.61       14.49      2.09 o
   5   2  10      107.75      101.59      6.49 o
   6   2  10       44.03       38.09      3.36 o
   7   2  10       25.85       24.76      3.12 o
   8   2  10        0.02       -4.37      2.18 o
   9   2  10      115.10      135.45     18.35 o
  10   2  10      109.60       81.58      7.29 o
  11   2  10        4.21        7.14      3.54 o
  12   2  10        0.89        0.58      3.16 o
  13   2  10       27.85       26.47      5.22 o
  14   2  10       67.36       39.15      6.06 o
  15   2  10       27.38       27.86      6.15 o
  16   2  10       15.95       18.21      5.86 o
  17   2  10       94.14       91.66     10.56 o
 -19   3  10      108.77      140.27     11.44 o
 -18   3  10       20.81       37.39     13.80 o
 -17   3  10       99.10      106.55      9.87 o
 -16   3  10      123.25      122.62      9.73 o
 -15   3  10        4.56        8.00      4.01 o
 -14   3  10      239.26      216.27     13.81 o
 -13   3  10       39.31       29.45      4.83 o
 -12   3  10       68.38       55.75      5.95 o
 -11   3  10       48.92       47.99      5.12 o
 -10   3  10       30.39       22.40      9.56 o
  -9   3  10       92.06      107.95      9.22 o
  -8   3  10     1148.79     1228.57     34.74 o
  -7   3  10       73.78       63.54      7.82 o
  -6   3  10      550.82      535.13     22.61 o
  -5   3  10     2058.75     2099.22     40.08 o
  -4   3  10       24.11       23.41      5.27 o
  -3   3  10        0.73        4.39      3.12 o
  -2   3  10       11.85       16.26      3.99 o
  -1   3  10       77.47       75.46      7.21 o
   0   3  10      126.90      110.47     11.04 o
   1   3  10        0.29        1.64      4.13 o
   2   3  10      238.73      278.72     14.01 o
   3   3  10      454.15      359.04     25.90 o
   4   3  10      147.04      152.02     17.77 o
   5   3  10        0.53        1.50      3.21 o
   6   3  10       17.66       14.63      3.40 o
   7   3  10      117.81      118.84      5.26 o
   8   3  10       29.70       24.04      3.16 o
   9   3  10        7.82        8.74      2.67 o
  10   3  10      308.67      309.27     15.26 o
  11   3  10      320.07      324.03     13.38 o
  12   3  10        0.94       -0.67      2.29 o
  13   3  10       91.86       80.61      6.70 o
  14   3  10       85.01       83.96      9.63 o
  15   3  10       15.46       24.28      5.15 o
 -17   4  10       30.78       38.45     11.72 o
 -16   4  10       12.17       19.66      8.08 o
 -15   4  10       48.50       39.46     17.59 o
 -14   4  10       15.66        8.35      6.90 o
 -13   4  10       36.87       44.95      9.69 o
 -12   4  10       56.05       56.61     13.80 o
 -11   4  10       25.63       51.57     14.56 o
 -10   4  10       48.48       34.41     12.10 o
  -9   4  10        5.58       12.20      6.13 o
  -8   4  10       13.21       12.61     11.16 o
  -7   4  10        8.55        5.96      5.44 o
  -6   4  10        7.28       12.10      8.32 o
  -5   4  10      234.58      252.62     26.47 o
  -4   4  10       64.70       71.67     10.42 o
  -3   4  10        3.01       10.27      6.08 o
  -2   4  10       13.26       10.49      6.24 o
  -1   4  10       82.29       74.94     11.73 o
   0   4  10        4.94        2.65      7.94 o
   1   4  10        4.86       22.69     10.59 o
   2   4  10       33.38       35.93     12.48 o
   3   4  10       64.33       46.89     13.99 o
   4   4  10       46.74       40.46     13.99 o
   5   4  10       89.50       75.63     17.77 o
   6   4  10      435.28      468.18     35.93 o
   7   4  10       54.39       86.22     19.66 o
   8   4  10        3.25       23.07     12.10 o
   9   4  10       34.15       38.57     14.37 o
  10   4  10       52.34       38.57     15.13 o
  11   4  10        5.11       17.40     12.10 o
  12   4  10        7.74        5.29      9.83 o
 -12   5  10       36.92       32.37      9.69 o
 -11   5  10        0.45        4.64      7.26 o
 -10   5  10       54.85       82.06     17.77 o
  -9   5  10       30.05       36.68     12.48 o
  -8   5  10       18.24       30.25     12.10 o
  -7   5  10       12.48       31.77     12.48 o
  -6   5  10       36.16       55.21     14.75 o
  -5   5  10        1.43       -3.03      7.19 o
  -4   5  10       38.62       57.56     11.34 o
  -3   5  10        6.99       12.48      7.32 o
  -2   5  10        7.32        5.37      6.62 o
  -1   5  10      211.96      257.69     21.64 o
   0   5  10       13.28       20.80     12.48 o
   1   5  10       27.32       41.98     14.75 o
   2   5  10       71.90       74.88     18.53 o
   3   5  10       30.77       30.25     13.24 o
   4   5  10        1.76        7.19     10.59 o
   5   5  10        7.29        9.83     12.48 o
   6   5  10        8.67       -1.13      9.08 o
   7   5  10        0.78       -0.76     10.59 o
   8   5  10        0.33       -4.16      9.08 o
 -22   1  11       81.63       99.16     11.18 o
 -21   1  11       84.94       83.23     10.02 o
 -20   1  11        3.87        1.83      4.55 o
 -19   1  11        6.77        8.14      7.71 o
 -18   1  11      130.59      150.32     12.70 o
 -17   1  11       11.93        4.52      3.94 o
 -16   1  11       40.01       36.55      5.15 o
 -15   1  11      272.45      292.02     11.33 o
 -14   1  11      602.15      605.21     28.60 o
 -13   1  11       12.57       11.40      3.32 o
 -12   1  11      206.55      191.03      7.15 o
 -11   1  11      107.73      127.92      6.50 o
 -10   1  11       19.56       12.46      1.84 o
  -9   1  11       25.19       25.69      1.95 o
  -8   1  11      427.43      378.84      5.95 o
  -7   1  11      640.58      625.59      7.56 o
  -6   1  11     1025.53      953.81      9.27 o
  -5   1  11        7.19        7.53      1.00 o
  -4   1  11       69.37       69.64      2.23 o
  -3   1  11        7.09        5.00      0.90 o
  -2   1  11       60.08       54.71      1.89 o
  -1   1  11        0.06        0.30      0.65 o
   0   1  11       94.90       90.18      2.36 o
   1   1  11     1210.16     1206.21     10.58 o
   2   1  11       12.42       11.06      1.38 o
   3   1  11       49.85       53.46      2.60 o
   4   1  11     1000.23     1055.93     12.08 o
   5   1  11      185.18      194.28      4.84 o
   6   1  11     1664.21     1736.03     27.48 o
   7   1  11       63.97       53.10      6.21 o
   8   1  11       49.52       44.55      5.60 o
   9   1  11        0.01       -2.31      3.06 o
  10   1  11       69.96       47.21      7.22 o
  11   1  11      299.41      296.51     15.21 o
  12   1  11      297.42      301.38     15.77 o
  13   1  11       29.68       34.18      7.21 o
  14   1  11      234.73      239.71     16.82 o
  15   1  11      166.16      196.24     16.02 o
  16   1  11       23.20       21.56      6.95 o
  17   1  11       41.04       54.09      9.04 o
 -21   2  11       15.02        7.53      7.39 o
 -20   2  11        0.79        3.24      4.44 o
 -19   2  11      130.37      113.47     10.97 o
 -18   2  11      315.36      290.53     20.97 o
 -17   2  11       35.21       35.08      6.51 o
 -16   2  11      284.43      322.30     14.86 o
 -15   2  11       10.79       14.27      4.93 o
 -14   2  11       38.30       23.68      5.16 o
 -13   2  11       21.47       18.39      4.63 o
 -12   2  11        0.15       -0.24      3.15 o
 -11   2  11      170.82      170.49      7.21 o
 -10   2  11       24.99       27.72      3.44 o
  -9   2  11      911.63      937.12     14.79 o
  -8   2  11      284.59      274.27      7.37 o
  -7   2  11      112.82      124.17      4.54 o
  -6   2  11      209.47      216.08      6.45 o
  -5   2  11      846.12      885.95     12.63 o
  -4   2  11        1.59        0.99      1.30 o
  -3   2  11      118.88       95.77      4.46 o
  -2   2  11      361.65      362.91      6.49 o
  -1   2  11       76.30       75.46      3.91 o
   0   2  11      106.68      106.08      4.20 o
   1   2  11      138.05      147.52      4.70 o
   2   2  11      360.27      344.41      7.34 o
   3   2  11       64.66       59.33      4.08 o
   4   2  11      372.97      376.93      8.41 o
   5   2  11      621.57      602.05     11.89 o
   6   2  11      260.09      245.29      7.52 o
   7   2  11       22.81       15.99      3.24 o
   8   2  11        2.03        4.92      3.24 o
   9   2  11        3.45        6.84      5.61 o
  10   2  11        3.76        1.14      3.05 o
  11   2  11       10.24        2.40      3.41 o
  12   2  11      139.51      146.98     10.38 o
  13   2  11      246.86      259.15     12.69 o
  14   2  11      135.21      130.58     11.73 o
  15   2  11        0.21       -5.75      3.07 o
  16   2  11      171.82      193.94     17.59 o
 -19   3  11       35.10       42.33      7.04 o
 -18   3  11       34.32       49.73      7.33 o
 -17   3  11        4.36        1.69      3.52 o
 -16   3  11        0.04       -5.71      2.86 o
 -15   3  11       25.69       13.81      4.77 o
 -14   3  11        0.50       -3.08      2.72 o
 -13   3  11        0.34        1.30      2.80 o
 -12   3  11        1.62       -0.63      3.36 o
 -11   3  11      106.79      122.04     22.13 o
 -10   3  11       11.89       19.53      3.90 o
  -9   3  11      194.36      164.70      8.16 o
  -8   3  11     1711.03     1574.70     27.61 o
  -7   3  11      845.63      854.93     18.75 o
  -6   3  11     1189.13     1020.44    179.44 o
  -5   3  11      328.80      325.03     16.40 o
  -4   3  11        2.36       -3.91      4.63 o
  -3   3  11      115.87      136.89     11.22 o
  -2   3  11        7.46        4.35      4.06 o
  -1   3  11       79.19       96.27      8.20 o
   0   3  11       14.27       21.50      5.30 o
   1   3  11       29.31       26.28      6.95 o
   2   3  11       68.60       83.13     10.83 o
   3   3  11       90.24       78.35     18.91 o
   4   3  11        6.82       17.05      5.96 o
   5   3  11       15.95       17.38      4.54 o
   6   3  11      482.66      501.30     11.36 o
   7   3  11      158.02      154.53      8.23 o
   8   3  11        0.05       -0.54      2.16 o
   9   3  11      241.88      230.42     16.11 o
  10   3  11       30.43       40.65      4.66 o
  11   3  11      101.40      103.45      9.58 o
  12   3  11       17.77       25.91      4.29 o
  13   3  11        6.84        8.23      3.46 o
  14   3  11       12.67       16.21      3.93 o
 -16   4  11        3.88        4.15      6.72 o
 -15   4  11        0.17       -2.20      6.01 o
 -14   4  11        0.00       -2.12      5.54 o
 -13   4  11       13.85        9.05      6.67 o
 -12   4  11      150.73      189.32     18.07 o
 -11   4  11        3.77       -2.46      5.08 o
 -10   4  11      346.41      335.82     20.98 o
  -9   4  11       18.70       23.33      7.62 o
  -8   4  11      103.86      126.32     13.88 o
  -7   4  11      142.09      120.26     18.91 o
  -6   4  11        0.53       -0.76      7.19 o
  -5   4  11      116.18      130.47     19.29 o
  -4   4  11       14.43       16.72      6.35 o
  -3   4  11        4.94        1.02      5.17 o
  -2   4  11        1.35       -2.12      4.67 o
  -1   4  11      217.88      230.03     18.70 o
   0   4  11       10.93        8.10      8.13 o
   1   4  11      177.07      151.65     22.69 o
   2   4  11        3.33       -4.54      7.19 o
   3   4  11        2.28       17.40     10.59 o
   4   4  11      123.64      104.00     20.42 o
   5   4  11        1.14        2.27      8.32 o
   6   4  11        0.01       -0.76      9.45 o
   7   4  11      676.58      668.61     43.87 o
   8   4  11       50.58       41.22     14.37 o
   9   4  11      119.15      129.33     23.82 o
  10   4  11      157.31      161.10     26.09 o
  11   4  11        0.29       15.51     12.10 o
 -11   5  11       83.88       77.90     17.40 o
 -10   5  11       12.72       16.26     10.97 o
  -9   5  11        0.86       -0.76      8.32 o
  -8   5  11       24.59       20.04     10.97 o
  -7   5  11        5.83        2.65      9.08 o
  -6   5  11       24.46       23.82     10.59 o
  -5   5  11       11.68       12.10      9.83 o
  -4   5  11        0.55       -3.34      5.21 o
  -3   5  11       41.00       40.72     10.21 o
  -2   5  11       33.36       20.80      8.69 o
  -1   5  11        4.67        4.84      6.40 o
   0   5  11       63.50       77.10     19.10 o
   1   5  11       16.91       22.69     12.48 o
   2   5  11       11.46        1.89      9.45 o
   3   5  11      154.00      108.16     21.56 o
   4   5  11       37.87       49.54     16.26 o
   5   5  11       17.25       22.31     13.99 o
   6   5  11      154.47      139.55     26.09 o
   7   5  11        0.03       -8.32      9.08 o
 -22   0  12        9.77        7.19     10.21 o
 -21   0  12        0.00        2.19      6.28 o
 -20   0  12        6.86        4.49      5.74 o
 -19   0  12       27.51       29.42      6.53 o
 -18   0  12      274.07      283.58     17.22 o
 -17   0  12      257.71      241.70     15.61 o
 -16   0  12      129.39      105.79      9.60 o
 -15   0  12      404.67      446.61     16.28 o
 -14   0  12        6.72        6.56      3.32 o
 -13   0  12      262.39      290.80     17.47 o
 -12   0  12        1.85        3.96      2.91 o
 -11   0  12       18.46       16.74      3.62 o
 -10   0  12      901.98      915.27     16.52 o
  -9   0  12      164.43      164.75      7.03 o
  -8   0  12        6.85        6.92      2.10 o
  -7   0  12      215.12      215.07      5.14 o
  -6   0  12       94.06       92.81      3.71 o
  -5   0  12      364.00      364.69      6.28 o
  -4   0  12       28.13       24.65      2.77 o
  -3   0  12     1206.22     1436.40     15.61 o
  -2   0  12     1408.91     1594.58     16.81 o
  -1   0  12      179.13      176.87      4.89 o
   0   0  12      510.46      489.65     10.70 o
   1   0  12      938.41      934.35     11.78 o
   2   0  12      460.19      535.55      8.93 o
   3   0  12     1624.09     1777.89     23.59 o
   4   0  12       23.61       27.49      4.20 o
   5   0  12        1.65        1.12      3.33 o
   6   0  12      785.86      841.47     27.42 o
   7   0  12      466.67      495.78     27.98 o
   8   0  12       45.95       52.53      9.08 o
   9   0  12      302.10      328.16     16.04 o
  10   0  12      372.39      379.32     18.18 o
  11   0  12      334.25      321.29     17.11 o
  12   0  12      428.15      519.32     22.69 o
  13   0  12      100.63       72.24     10.16 o
  14   0  12      526.33      557.79     23.93 o
  15   0  12      296.67      321.42     21.18 o
  16   0  12        6.31        6.25      5.98 o
 -21   1  12        0.02       -0.52      4.57 o
 -20   1  12        9.53       14.52      5.73 o
 -19   1  12      147.84      167.77     13.29 o
 -18   1  12       88.50       95.27     11.95 o
 -17   1  12       14.72       17.79      5.17 o
 -16   1  12       92.22       78.05      7.07 o
 -15   1  12       29.24       23.40      4.54 o
 -14   1  12      416.49      420.64     17.08 o
 -13   1  12        0.14        0.20      3.76 o
 -12   1  12       33.40       27.91      3.70 o
 -11   1  12      120.75      121.37      6.25 o
 -10   1  12       38.96       45.10      4.10 o
  -9   1  12      236.83      239.23      6.15 o
  -8   1  12      411.33      395.31      6.53 o
  -7   1  12      379.99      374.49      5.83 o
  -6   1  12     1194.38     1219.99     11.81 o
  -5   1  12      127.46      115.91      3.69 o
  -4   1  12       12.22        9.07      1.25 o
  -3   1  12      517.94      530.05      8.91 o
  -2   1  12      202.31      183.04      3.94 o
  -1   1  12       44.60       49.33      2.32 o
   0   1  12       76.95       90.15      3.00 o
   1   1  12       12.62       10.98      1.46 o
   2   1  12      889.60      949.29     10.44 o
   3   1  12      273.23      261.04      5.23 o
   4   1  12       80.90       75.28      5.18 o
   5   1  12     1426.79     1416.72     27.84 o
   6   1  12        3.53       -3.22      2.77 o
   7   1  12      335.05      329.36     12.70 o
   8   1  12     1823.55     1804.97     34.10 o
   9   1  12       17.92        8.85      4.67 o
  10   1  12      205.74      182.78     17.77 o
  11   1  12      163.46      149.99     12.95 o
  12   1  12      173.51      147.70     13.05 o
  13   1  12      119.11      118.76     24.77 o
  14   1  12       12.30       12.02      5.74 o
  15   1  12      115.48       99.82     11.76 o
  16   1  12       28.56       20.61      6.81 o
 -20   2  12       31.65       32.66      6.85 o
 -19   2  12       24.56       27.57      7.94 o
 -18   2  12        1.55        6.29      4.64 o
 -17   2  12      141.93      116.81     10.73 o
 -16   2  12        9.02        7.00      4.59 o
 -15   2  12       26.03       28.30      5.54 o
 -14   2  12       19.35       27.20      5.37 o
 -13   2  12       19.59       23.35      4.99 o
 -12   2  12       97.67       86.80      9.06 o
 -11   2  12      111.78      121.93      9.44 o
 -10   2  12       26.11       27.51      3.61 o
  -9   2  12     1980.14     1949.63     24.66 o
  -8   2  12      351.40      386.35      9.09 o
  -7   2  12        1.24        3.22      1.85 o
  -6   2  12       22.92       17.17      2.53 o
  -5   2  12        2.67        1.34      1.47 o
  -4   2  12        7.18        6.91      1.60 o
  -3   2  12      224.63      244.39      5.83 o
  -2   2  12       10.18       13.23      2.00 o
  -1   2  12      350.27      324.63      6.87 o
   0   2  12      116.34      123.35      4.71 o
   1   2  12      335.13      349.30      7.30 o
   2   2  12      348.83      315.32      7.01 o
   3   2  12       32.14       38.21      3.09 o
   4   2  12        0.03       -1.52      1.54 o
   5   2  12      266.17      240.00      7.61 o
   6   2  12        5.74        5.30      3.57 o
   7   2  12        0.64        1.56      2.90 o
   8   2  12     1728.85     1655.81     36.68 o
   9   2  12       74.12       69.66      8.81 o
  10   2  12      729.43      674.15     19.19 o
  11   2  12        8.27        7.33      4.09 o
  12   2  12        7.52        8.61      4.72 o
  13   2  12        8.15       -0.10      3.87 o
  14   2  12        0.49        6.06      4.73 o
  15   2  12        4.45        0.34      4.54 o
 -19   3  12        3.80       -1.71      3.89 o
 -18   3  12       80.10       95.15      9.66 o
 -17   3  12        4.20        4.68      4.13 o
 -16   3  12        0.00       -1.34      3.42 o
 -15   3  12       49.47       52.22      7.04 o
 -14   3  12       28.06       21.73      4.94 o
 -13   3  12       30.91       37.70      5.59 o
 -12   3  12       42.74       44.75      5.70 o
 -11   3  12       40.01       38.20      5.20 o
 -10   3  12        6.75        2.76      2.87 o
  -9   3  12        3.62        4.54      2.67 o
  -8   3  12       27.32       41.58      7.39 o
  -7   3  12        4.95        2.96      2.78 o
  -6   3  12       76.93       92.37      5.68 o
  -5   3  12       91.03       80.72      5.60 o
  -4   3  12       18.91       22.02      4.73 o
  -3   3  12      193.50      183.80     16.07 o
  -2   3  12      104.34       97.48      4.51 o
  -1   3  12       31.20       26.25      6.65 o
   0   3  12       45.71       30.97      3.11 o
   1   3  12       68.89       70.33      6.95 o
   2   3  12      103.06      113.23      4.55 o
   3   3  12        1.67        1.73      1.60 o
   4   3  12      105.14       97.65      5.00 o
   5   3  12      104.18       97.80      5.21 o
   6   3  12       57.62       56.04      4.67 o
   7   3  12      233.71      226.96     11.93 o
   8   3  12        3.72        1.73      2.61 o
   9   3  12      148.34      139.73      7.71 o
  10   3  12      105.30      129.48      7.62 o
  11   3  12       37.49       48.42      7.94 o
  12   3  12       23.49       21.44      6.03 o
  13   3  12       11.88       10.15      3.66 o
 -16   4  12        1.61       -4.14      6.28 o
 -15   4  12        5.95        4.03      6.40 o
 -14   4  12       27.33       31.42      8.99 o
 -13   4  12       11.10       13.52      7.41 o
 -12   4  12       52.58       46.93     10.06 o
 -11   4  12       21.77       14.72      7.74 o
 -10   4  12       48.45       43.23      9.53 o
  -9   4  12       20.18       18.26      7.26 o
  -8   4  12       51.97       83.20     16.64 o
  -7   4  12       49.06       37.06     11.72 o
  -6   4  12       46.07       52.94     13.61 o
  -5   4  12       13.86       22.31      9.83 o
  -4   4  12       19.59       10.21      8.32 o
  -3   4  12        0.00       -1.27      5.33 o
  -2   4  12        1.81        1.10      5.33 o
  -1   4  12        4.69        5.46      5.86 o
   0   4  12       34.57       47.69      9.83 o
   1   4  12        0.08        0.48      5.36 o
   2   4  12        7.56        9.45      9.45 o
   3   4  12        4.74       -1.51      6.81 o
   4   4  12       16.86        3.03      9.45 o
   5   4  12        9.33       13.99     11.35 o
   6   4  12        3.76       -2.65      9.08 o
   7   4  12      154.87      186.82     27.61 o
   8   4  12       20.90       11.35     10.97 o
   9   4  12       27.06       45.38     16.64 o
  10   4  12        4.96        3.40     10.21 o
 -10   5  12       67.04       44.25     13.61 o
  -9   5  12        7.99        9.83     10.21 o
  -8   5  12        1.93       -6.81      7.56 o
  -7   5  12        0.91        3.03      8.70 o
  -6   5  12       85.16       93.79     19.29 o
  -5   5  12       22.78       37.82     13.99 o
  -4   5  12        0.52       16.26     10.21 o
  -3   5  12       24.72       24.88      8.51 o
  -2   5  12       36.10       43.38     10.69 o
  -1   5  12        8.20       -3.78      7.94 o
   0   5  12        2.42        9.08      6.95 o
   1   5  12       65.86       55.13     14.75 o
   2   5  12       19.03       39.71     15.13 o
   3   5  12       56.73       30.63     13.24 o
   4   5  12       24.23       29.12     13.99 o
   5   5  12       29.38       31.01     14.37 o
 -21   1  13       29.64       24.71      7.52 o
 -20   1  13        0.20        2.35      4.72 o
 -19   1  13      109.52      100.83     10.58 o
 -18   1  13       20.26       18.48      5.62 o
 -17   1  13       43.53       38.45      6.40 o
 -16   1  13       44.33       40.96      5.81 o
 -15   1  13       81.18       91.99      8.59 o
 -14   1  13        0.25        2.88      3.04 o
 -13   1  13       38.75       35.16      5.29 o
 -12   1  13      554.73      572.33     13.71 o
 -11   1  13       76.47       79.08      5.83 o
 -10   1  13        6.24        6.24      2.78 o
  -9   1  13      163.95      139.80      7.27 o
  -8   1  13      475.23      462.41     12.37 o
  -7   1  13      131.50      127.07      5.52 o
  -6   1  13      114.25      103.43      4.68 o
  -5   1  13     1632.34     1571.40     14.79 o
  -4   1  13      206.46      197.79      5.65 o
  -3   1  13      791.99      753.61      9.26 o
  -2   1  13        2.90        2.60      1.23 o
  -1   1  13      115.64       97.73      3.28 o
   0   1  13      425.34      409.59      6.67 o
   1   1  13      403.17      429.58      7.45 o
   2   1  13      579.94      548.00     12.41 o
   3   1  13      557.90      581.19     13.04 o
   4   1  13      478.69      425.93     12.18 o
   5   1  13      354.87      372.73     13.32 o
   6   1  13      346.72      350.05     24.21 o
   7   1  13       55.87       68.76     11.69 o
   8   1  13        0.39        5.63      4.41 o
   9   1  13       92.67       91.66     10.15 o
  10   1  13       15.28        6.88      4.79 o
  11   1  13      177.25      175.42     14.14 o
  12   1  13      356.18      325.80     34.79 o
  13   1  13       37.77       34.34      7.86 o
  14   1  13       35.30       20.56      6.81 o
  15   1  13       34.99       41.37      8.34 o
 -20   2  13       22.06       35.92      7.16 o
 -19   2  13        0.01        2.22      4.66 o
 -18   2  13      181.76      182.19     13.44 o
 -17   2  13      160.56      142.92     11.75 o
 -16   2  13       11.98        8.56      4.32 o
 -15   2  13      136.99      130.16     10.94 o
 -14   2  13        3.74       -1.53      3.06 o
 -13   2  13        0.06       -1.10      2.57 o
 -12   2  13        8.19        5.99      2.92 o
 -11   2  13       70.86       69.85      6.06 o
 -10   2  13      102.77      101.43      9.77 o
  -9   2  13     3449.99     3584.65     43.00 o
  -8   2  13      151.79      154.89      7.47 o
  -7   2  13      419.39      429.22     10.15 o
  -6   2  13      539.88      569.64     12.08 o
  -5   2  13       13.33        9.43      2.17 o
  -4   2  13      134.00      132.81      7.23 o
  -3   2  13       80.69       70.14      4.21 o
  -2   2  13       50.11       61.43      3.99 o
  -1   2  13      383.57      404.48      8.94 o
   0   2  13      121.62      122.78      5.15 o
   1   2  13      826.70      846.70     13.20 o
   2   2  13      369.73      365.96      7.85 o
   3   2  13        6.34        6.04      1.89 o
   4   2  13       56.75       66.03      6.54 o
   5   2  13      577.47      553.25     15.91 o
   6   2  13        0.15       -2.57      3.05 o
   7   2  13      247.11      263.42     17.24 o
   8   2  13        2.82        9.27      3.96 o
   9   2  13        9.11        9.71      4.02 o
  10   2  13      154.42      158.90     10.93 o
  11   2  13        5.88       -0.08      3.98 o
  12   2  13       88.14       90.64      9.96 o
  13   2  13       68.12       66.51      8.81 o
  14   2  13        1.30       -0.76      4.28 o
 -18   3  13        0.25       -0.03      3.81 o
 -17   3  13        7.52        5.26      4.29 o
 -16   3  13        3.95       -4.10      3.94 o
 -15   3  13       19.86       16.15      4.78 o
 -14   3  13        0.02       -0.50      3.34 o
 -13   3  13        3.62        2.10      3.34 o
 -12   3  13      203.73      182.29     10.51 o
 -11   3  13       47.28       47.31      5.98 o
 -10   3  13      287.17      283.77     11.70 o
  -9   3  13       23.58       15.56      4.01 o
  -8   3  13      229.33      215.21     18.55 o
  -7   3  13       50.60       45.89      5.11 o
  -6   3  13      454.65      503.69     15.86 o
  -5   3  13       44.57       52.65      5.72 o
  -4   3  13       33.22       39.85      4.83 o
  -3   3  13        0.24       -0.07      2.33 o
  -2   3  13      207.21      218.34     12.06 o
  -1   3  13       46.26       60.44      4.48 o
   0   3  13        0.57        1.23      1.63 o
   1   3  13      340.66      287.39     10.70 o
   2   3  13      569.57      490.30     11.19 o
   3   3  13       63.93       52.49     10.86 o
   4   3  13       38.87       47.43      4.60 o
   5   3  13       21.11       24.15      3.52 o
   6   3  13      103.79      122.86      7.14 o
   7   3  13      248.44      258.80      9.84 o
   8   3  13       26.63       17.42      3.68 o
   9   3  13        0.67       -0.63      4.25 o
  10   3  13       29.48       37.22      4.79 o
  11   3  13       10.28        8.66      7.21 o
  12   3  13        0.02        1.10      2.93 o
 -15   4  13       15.70       14.79      8.27 o
 -14   4  13       72.75       89.33     13.50 o
 -13   4  13        8.64       13.78      7.74 o
 -12   4  13       38.34       19.73      7.62 o
 -11   4  13       58.39       76.64     12.42 o
 -10   4  13      249.61      244.68     27.23 o
  -9   4  13       75.25       73.74     15.88 o
  -8   4  13        0.04       -4.92      6.43 o
  -7   4  13        6.03        4.54      7.56 o
  -6   4  13       59.99       81.69     17.02 o
  -5   4  13       50.29       64.67     15.51 o
  -4   4  13        3.74        7.19      8.32 o
  -3   4  13       99.57      122.86     14.43 o
  -2   4  13      142.69      162.52     16.16 o
  -1   4  13        2.38        2.91      5.48 o
   0   4  13       80.96       89.10     16.83 o
   1   4  13       21.58       15.31      7.35 o
   2   4  13       57.15       43.13     12.29 o
   3   4  13      136.20      118.75     20.80 o
   4   4  13       13.69       10.21     10.59 o
   5   4  13        6.65        5.67      9.83 o
   6   4  13      265.99      318.42     35.55 o
   7   4  13        4.20        4.16     10.21 o
   8   4  13       68.02       75.63     19.29 o
   9   4  13      162.56      147.87     25.72 o
  -9   5  13       16.62       21.56     11.35 o
  -8   5  13       18.53       23.45     11.72 o
  -7   5  13        0.01        0.38      8.70 o
  -6   5  13       28.46       35.17     13.61 o
  -5   5  13       33.72       43.87     13.61 o
  -4   5  13       15.39       26.47     12.48 o
  -3   5  13       39.84       44.19     14.18 o
  -2   5  13        2.30        5.48      6.95 o
  -1   5  13        7.71        9.56      7.00 o
   0   5  13        2.57        2.69      6.81 o
   1   5  13        2.52        6.20      9.64 o
   2   5  13        0.12       -0.81      6.13 o
   3   5  13        7.02        5.29     11.35 o
 -21   0  14       13.22       12.35      5.67 o
 -20   0  14       83.54      103.80     10.77 o
 -19   0  14      211.12      199.13     15.46 o
 -18   0  14       12.04        4.89      4.45 o
 -17   0  14      277.02      274.09     15.98 o
 -16   0  14       88.38      121.70     10.78 o
 -15   0  14      530.85      544.44     18.76 o
 -14   0  14        8.42       12.34      4.58 o
 -13   0  14       18.27       13.57      4.57 o
 -12   0  14      225.59      246.02     12.32 o
 -11   0  14      479.10      514.26     16.73 o
 -10   0  14      121.37      127.91      9.60 o
  -9   0  14      728.86      727.66     23.61 o
  -8   0  14     1851.49     1987.11     35.87 o
  -7   0  14       78.97       68.22      9.41 o
  -6   0  14       63.96       78.13      7.20 o
  -5   0  14      751.07      802.37     25.38 o
  -4   0  14      139.86      131.80      8.71 o
  -3   0  14      210.61      233.34      9.97 o
  -2   0  14        4.36        2.17      2.74 o
  -1   0  14      602.18      663.50     21.79 o
   0   0  14     2003.83     2099.01     35.82 o
   1   0  14        3.89        3.60      3.25 o
   2   0  14     1435.96     1554.46     29.35 o
   3   0  14       11.63       12.54      5.09 o
   4   0  14     1454.41     1556.53     37.97 o
   5   0  14     2033.12     2231.40    109.86 o
   6   0  14     1155.64     1202.25     33.16 o
   7   0  14      221.98      226.53     44.25 o
   8   0  14      132.34      122.88     12.00 o
   9   0  14        6.73       15.13      5.98 o
  10   0  14      226.22      235.60     16.98 o
  11   0  14      148.25      145.56     13.72 o
  12   0  14       19.45       26.51      7.32 o
  13   0  14      324.12      329.08     18.99 o
  14   0  14        0.13        5.29      6.25 o
  15   0  14       25.35       34.03      8.29 o
 -20   1  14       70.46       59.57      8.90 o
 -19   1  14       76.59       80.95      9.78 o
 -18   1  14       44.34       56.26      6.85 o
 -17   1  14       25.24       40.76      5.93 o
 -16   1  14        3.09        0.31      3.15 o
 -15   1  14       26.31       26.62      4.97 o
 -14   1  14        0.61        2.98      3.05 o
 -13   1  14      180.61      160.53     12.28 o
 -12   1  14      387.29      380.81     12.67 o
 -11   1  14       27.01       19.23      4.05 o
 -10   1  14      477.29      505.63     13.98 o
  -9   1  14      358.57      362.65     18.83 o
  -8   1  14       15.68       18.80      3.19 o
  -7   1  14      350.56      355.91     11.35 o
  -6   1  14       85.98       96.70      9.66 o
  -5   1  14      436.78      492.27     11.48 o
  -4   1  14      130.74      134.02      9.84 o
  -3   1  14       10.79        9.30      2.22 o
  -2   1  14      113.00      108.81      6.77 o
  -1   1  14      235.15      225.46     18.97 o
   0   1  14       11.16        3.56      3.55 o
   1   1  14      202.88      199.25      8.88 o
   2   1  14       49.12       50.89      5.25 o
   3   1  14      155.18      182.97      9.30 o
   4   1  14        4.11        6.39      2.80 o
   5   1  14      596.50      586.92     38.60 o
   6   1  14      403.62      407.01     18.38 o
   7   1  14       76.67       76.67      9.22 o
   8   1  14       47.74       44.20      7.59 o
   9   1  14      117.82      132.00     13.24 o
  10   1  14       77.57       79.33     10.00 o
  11   1  14      510.52      492.27     21.37 o
  12   1  14      176.37      170.09     17.21 o
  13   1  14       19.74       24.89      7.43 o
  14   1  14       34.49       27.47      7.35 o
 -19   2  14        1.62        4.35      4.91 o
 -18   2  14        1.61       14.25      6.01 o
 -17   2  14        9.94        5.72      4.45 o
 -16   2  14       12.06        7.92      4.99 o
 -15   2  14       85.02      102.17     10.06 o
 -14   2  14        0.92        2.93      3.81 o
 -13   2  14       18.48       20.08      4.09 o
 -12   2  14        2.23        0.51      2.63 o
 -11   2  14       66.24       59.33      5.73 o
 -10   2  14        9.02        5.44      2.83 o
  -9   2  14       18.81       28.77      4.17 o
  -8   2  14       92.48      100.85      6.32 o
  -7   2  14       12.93       10.92      3.01 o
  -6   2  14        1.03       -1.19      1.72 o
  -5   2  14       88.78       83.08      4.92 o
  -4   2  14      396.28      423.64     12.83 o
  -3   2  14       63.80       66.47      4.82 o
  -2   2  14      185.36      174.05      6.96 o
  -1   2  14       16.11       10.53      2.68 o
   0   2  14       51.50       47.09      4.21 o
   1   2  14       72.10       75.05      5.57 o
   2   2  14       30.23       33.68      4.10 o
   3   2  14      190.13      194.15      8.80 o
   4   2  14      602.11      617.92     15.45 o
   5   2  14       84.47       84.07      6.83 o
   6   2  14      150.31      141.48      9.73 o
   7   2  14      143.45      133.58      9.71 o
   8   2  14      107.23       99.29      8.72 o
   9   2  14        4.18        1.01      3.44 o
  10   2  14      109.82       85.45      9.49 o
  11   2  14        2.46        0.53      4.54 o
  12   2  14       33.76       45.77      8.32 o
  13   2  14       10.31        4.10      6.05 o
 -17   3  14       12.02        9.22      5.22 o
 -16   3  14        0.82        1.09      3.78 o
 -15   3  14        9.94        9.91      4.40 o
 -14   3  14       43.60       58.00      7.28 o
 -13   3  14       39.24       40.66      6.24 o
 -12   3  14        2.29        1.08      3.38 o
 -11   3  14      202.72      214.22     11.35 o
 -10   3  14       17.96       13.14      4.11 o
  -9   3  14       49.63       44.35      5.63 o
  -8   3  14        4.95        7.09      3.19 o
  -7   3  14       27.08       22.92      4.91 o
  -6   3  14       16.60       20.07      4.73 o
  -5   3  14      125.06      137.93      6.13 o
  -4   3  14        2.47        0.03      1.97 o
  -3   3  14      138.82      134.49      8.70 o
  -2   3  14      205.08      204.57     10.96 o
  -1   3  14        5.45        3.06      1.95 o
   0   3  14       42.15       39.34      4.53 o
   1   3  14       12.04       16.57      2.82 o
   2   3  14        0.05        0.16      1.96 o
   3   3  14       21.36       21.10      3.22 o
   4   3  14       64.64       65.18      5.50 o
   5   3  14       90.30       81.91      6.19 o
   6   3  14      121.01      125.65     12.41 o
   7   3  14       69.17       70.67      6.09 o
   8   3  14       93.65      112.33      8.56 o
   9   3  14        6.28        7.45      3.27 o
  10   3  14        1.98        3.57      3.04 o
  11   3  14       14.60       16.38      4.57 o
 -14   4  14       49.09       51.64     11.44 o
 -13   4  14       47.19       43.21     10.45 o
 -12   4  14      170.68      138.62     22.12 o
 -11   4  14        0.84        6.43      8.70 o
 -10   4  14        0.01        5.67      8.32 o
  -9   4  14       35.87       47.65     13.61 o
  -8   4  14       23.44       24.58     10.59 o
  -7   4  14        6.54        6.43      8.32 o
  -6   4  14       25.06       31.77     11.35 o
  -5   4  14       22.69       22.69     10.59 o
  -4   4  14        1.19        1.13      6.81 o
  -3   4  14       62.47       40.46     13.24 o
  -2   4  14       17.23       10.21      6.42 o
  -1   4  14      151.19      111.59     14.04 o
   0   4  14        2.35        4.94      5.98 o
   1   4  14       15.04       12.22      7.05 o
   2   4  14       10.93        2.13      5.80 o
   3   4  14       70.35       64.47     11.63 o
   4   4  14       36.80       26.09     12.48 o
   5   4  14        0.48       -4.54      8.32 o
   6   4  14        1.68        2.27     10.21 o
   7   4  14       57.04       27.61     13.61 o
   8   4  14        4.82        7.94     11.72 o
  -6   5  14       16.81       19.29     11.72 o
  -5   5  14      153.64      153.92     24.20 o
  -4   5  14      129.66      110.80     20.80 o
  -3   5  14        5.80        0.76      8.70 o
  -2   5  14        2.56        6.99      6.99 o
  -1   5  14        0.01       -3.75      6.08 o
   0   5  14        1.07       -2.23      6.24 o
 -20   1  15       15.77       20.03      6.25 o
 -19   1  15       14.13       23.67      7.79 o
 -18   1  15        1.55        1.34      3.64 o
 -17   1  15       10.40        3.46      3.73 o
 -16   1  15       33.86       45.60      6.09 o
 -15   1  15        0.01       -5.19      2.68 o
 -14   1  15       92.36       87.08      7.59 o
 -13   1  15       91.26       81.16      7.21 o
 -12   1  15      538.00      598.84     16.23 o
 -11   1  15        4.28        4.07      3.08 o
 -10   1  15      119.44      117.94      8.06 o
  -9   1  15       67.26       53.90      5.67 o
  -8   1  15       68.55       48.94      7.96 o
  -7   1  15        0.28        1.48      2.30 o
  -6   1  15      107.15       98.45      6.15 o
  -5   1  15       47.80       41.40      4.23 o
  -4   1  15      285.84      327.87     18.76 o
  -3   1  15        5.00        4.69      2.25 o
  -2   1  15      448.16      420.77     22.93 o
  -1   1  15      214.36      213.81     10.38 o
   0   1  15       53.50       57.45     11.35 o
   1   1  15      454.32      482.34     15.20 o
   2   1  15      476.87      504.24     17.15 o
   3   1  15       33.41       24.73      5.46 o
   4   1  15      494.15      517.78     14.68 o
   5   1  15      147.56      130.83     11.63 o
   6   1  15       89.09       93.44     10.39 o
   7   1  15      633.58      643.86     23.79 o
   8   1  15       12.13       10.39      5.60 o
   9   1  15      116.35      117.98     13.61 o
  10   1  15       95.05      113.19     26.28 o
  11   1  15       39.05       23.02      8.89 o
  12   1  15        1.60        2.67      5.06 o
  13   1  15       16.05       16.32     13.05 o
 -18   2  15        3.53        1.69      4.32 o
 -17   2  15        2.23        2.54      4.27 o
 -16   2  15       10.61       11.80      4.89 o
 -15   2  15        8.95       12.97      4.95 o
 -14   2  15       27.09       26.62      5.46 o
 -13   2  15      159.28      171.72     10.05 o
 -12   2  15        3.90        1.40      2.79 o
 -11   2  15        7.73        5.00      3.02 o
 -10   2  15        6.45        4.69      3.01 o
  -9   2  15       80.23       82.67      6.68 o
  -8   2  15       93.82       77.25      6.39 o
  -7   2  15      161.86      146.77      7.67 o
  -6   2  15      108.85      105.37      6.53 o
  -5   2  15        5.20        4.71      2.73 o
  -4   2  15       35.56       22.57      3.82 o
  -3   2  15       81.21       79.97      6.28 o
  -2   2  15      125.10      136.87      8.19 o
  -1   2  15      446.91      401.28     12.05 o
   0   2  15       22.06       17.41      3.64 o
   1   2  15      272.60      257.77     18.03 o
   2   2  15        7.78        5.26      3.10 o
   3   2  15       10.43        9.95      3.36 o
   4   2  15        0.16        1.40      2.76 o
   5   2  15       52.96       59.55      5.97 o
   6   2  15       90.78      101.12      7.69 o
   7   2  15        4.61        2.46      3.48 o
   8   2  15      491.52      498.48     31.12 o
   9   2  15      198.72      227.64     14.26 o
  10   2  15       12.24       13.37      5.21 o
  11   2  15       38.77       51.42      8.15 o
  12   2  15        0.12       -3.78      4.01 o
 -16   3  15        0.02       -2.83      3.46 o
 -15   3  15        0.11       -2.92      3.53 o
 -14   3  15       38.62       45.11      6.67 o
 -13   3  15       13.10       16.81      4.65 o
 -12   3  15      350.06      295.97     13.35 o
 -11   3  15      286.00      239.71     12.42 o
 -10   3  15      341.83      306.14     13.31 o
  -9   3  15       41.46       36.79      9.83 o
  -8   3  15       62.54       77.93     11.72 o
  -7   3  15       82.91       98.79      9.04 o
  -6   3  15       11.34        7.90      2.74 o
  -5   3  15       11.96        6.40      3.57 o
  -4   3  15        2.24        1.12      2.15 o
  -3   3  15        1.51        1.14      2.10 o
  -2   3  15       21.78       24.42      3.48 o
  -1   3  15        0.96        1.35      2.53 o
   0   3  15       16.68       10.64      3.31 o
   1   3  15       17.85       19.68      3.29 o
   2   3  15       57.41       53.21      6.50 o
   3   3  15       25.72       28.72      3.84 o
   4   3  15       79.22       85.03      7.17 o
   5   3  15       18.65       20.13      3.90 o
   6   3  15       69.86       76.85      9.16 o
   7   3  15       67.52       77.26      6.69 o
   8   3  15       96.36       91.93      7.47 o
   9   3  15        1.36       -2.29      2.80 o
  10   3  15       24.36       31.12      5.01 o
 -12   4  15        8.87       11.72      9.83 o
 -11   4  15        9.34        8.32      8.70 o
 -10   4  15       85.98       58.24     14.75 o
  -9   4  15       61.81       70.34     15.88 o
  -8   4  15       11.14       18.91     10.59 o
  -7   4  15       90.08       55.21     13.99 o
  -6   4  15       44.86       58.99     14.37 o
  -5   4  15        1.55       -1.13      7.19 o
  -4   4  15       76.22       65.05     15.51 o
  -3   4  15       33.01       28.36     10.97 o
  -2   4  15        2.58       12.10      9.08 o
  -1   4  15       11.40        8.35      6.54 o
   0   4  15       42.34       31.96      9.09 o
   1   4  15       27.41       43.09      9.45 o
   2   4  15       70.45       81.49     24.01 o
   3   4  15       37.14       34.61      9.58 o
   4   4  15      272.09      243.45     22.18 o
   5   4  15       52.71       72.99     18.53 o
   6   4  15        0.42        4.92      9.45 o
 -19   0  16        0.36       -3.70      4.55 o
 -18   0  16       10.24       10.42      5.36 o
 -17   0  16       17.94        5.31      4.61 o
 -16   0  16      188.53      198.21     13.75 o
 -15   0  16       28.60       26.63      8.61 o
 -14   0  16       76.40       62.40      8.00 o
 -13   0  16      457.89      464.82     17.30 o
 -12   0  16      223.18      232.17     14.79 o
 -11   0  16       30.74       26.55      5.67 o
 -10   0  16      944.80      993.14     24.82 o
  -9   0  16      336.26      320.56     13.39 o
  -8   0  16       66.27       63.23      7.42 o
  -7   0  16       28.58       30.91      5.39 o
  -6   0  16      956.38      939.17     22.99 o
  -5   0  16       48.04       35.50      5.49 o
  -4   0  16      761.20      799.30     20.50 o
  -3   0  16       12.66        5.62      3.48 o
  -2   0  16      540.50      563.86     21.26 o
  -1   0  16      487.09      457.93     55.54 o
   0   0  16        0.16        3.76      4.99 o
   1   0  16        0.08       -4.94      3.87 o
   2   0  16      492.09      481.80     20.19 o
   3   0  16      751.85      781.50     45.38 o
   4   0  16        3.02        3.39      4.94 o
   5   0  16        1.82       -5.55      3.72 o
   6   0  16       18.79       16.66      6.13 o
   7   0  16       40.10       47.86     10.78 o
   8   0  16       13.75       12.86      6.24 o
   9   0  16      204.99      178.67     15.63 o
  10   0  16       54.01       38.03      8.15 o
  11   0  16        3.07        7.31      5.91 o
  12   0  16        4.89        3.33      6.24 o
 -19   1  16       94.74       89.62     10.04 o
 -18   1  16       28.30       19.71      5.07 o
 -17   1  16       36.82       32.89      5.81 o
 -16   1  16        0.63        4.82      3.75 o
 -15   1  16        0.00        0.41      3.54 o
 -14   1  16       41.44       38.90      5.62 o
 -13   1  16       25.88       22.24      4.64 o
 -12   1  16       76.97       93.78      7.64 o
 -11   1  16      291.00      286.47     11.31 o
 -10   1  16      203.67      196.84     10.52 o
  -9   1  16       48.32       58.78      6.01 o
  -8   1  16        3.02        2.13      2.81 o
  -7   1  16        4.89        3.89      2.84 o
  -6   1  16       43.14       47.77      5.29 o
  -5   1  16       11.71        8.31      3.33 o
  -4   1  16       55.39       42.32      4.90 o
  -3   1  16       89.85       83.17      7.64 o
  -2   1  16        6.64        0.65      3.04 o
  -1   1  16       88.25      106.48     10.38 o
   0   1  16        1.55       -0.79      2.98 o
   1   1  16      135.35      137.69      9.74 o
   2   1  16        8.26        5.56      3.55 o
   3   1  16      391.89      412.54     19.29 o
   4   1  16       40.29       41.92      8.51 o
   5   1  16       29.54       21.93      6.42 o
   6   1  16      547.18      518.30     34.04 o
   7   1  16       43.55       36.38      7.74 o
   8   1  16      180.29      171.21     14.71 o
   9   1  16        1.22       -3.03      4.01 o
  10   1  16       11.68       13.24      5.81 o
  11   1  16        0.57       -3.60      4.41 o
  12   1  16        6.08       -1.76      5.11 o
 -18   2  16        5.85        1.27      6.18 o
 -17   2  16        2.29        5.53      4.62 o
 -16   2  16       45.15       49.56      7.84 o
 -15   2  16        2.51        1.64      3.33 o
 -14   2  16       36.12       37.66      5.51 o
 -13   2  16       46.98       30.21      4.93 o
 -12   2  16       20.42       16.66      4.31 o
 -11   2  16        0.37        3.38      4.37 o
 -10   2  16      330.46      356.23     13.16 o
  -9   2  16      105.73       88.96      7.06 o
  -8   2  16      288.35      313.52     11.08 o
  -7   2  16        1.80       -0.09      2.37 o
  -6   2  16       73.95       55.84      6.74 o
  -5   2  16       82.36       72.74      6.97 o
  -4   2  16        2.08        0.13      2.87 o
  -3   2  16       69.75       79.27      7.05 o
  -2   2  16       13.49       10.55      3.42 o
  -1   2  16        1.19        0.13      2.81 o
   0   2  16       96.38       96.42      7.87 o
   1   2  16       36.34       29.12      4.76 o
   2   2  16      204.52      193.26     10.62 o
   3   2  16       43.52       38.32      5.05 o
   4   2  16       12.33        9.42      3.54 o
   5   2  16      235.58      207.72     11.90 o
   6   2  16       41.84       47.59      5.85 o
   7   2  16       12.26       11.63      4.19 o
   8   2  16      169.61      171.94     13.23 o
   9   2  16        2.80        1.79      3.82 o
  10   2  16       21.29       23.86      6.28 o
  11   2  16      128.92      108.18     11.36 o
 -15   3  16       78.25       77.13     10.08 o
 -14   3  16        0.11        0.27      3.94 o
 -13   3  16       22.35       15.27      4.98 o
 -12   3  16       93.13      100.51      9.08 o
 -11   3  16        8.39       12.79      4.49 o
 -10   3  16       74.84       73.55      8.72 o
  -9   3  16       13.26       20.64      5.21 o
  -8   3  16       32.55       37.41      6.51 o
  -7   3  16      188.79      207.02     12.78 o
  -6   3  16       76.68       76.59      8.07 o
  -5   3  16       18.16       18.24      3.50 o
  -4   3  16      181.12      210.77     13.67 o
  -3   3  16      100.53      116.73      6.96 o
  -2   3  16       71.10       74.80      6.07 o
  -1   3  16        1.57       -0.41      2.39 o
   0   3  16       45.83       55.23      5.31 o
   1   3  16      243.85      226.56      8.74 o
   2   3  16       35.38       45.82      4.81 o
   3   3  16       33.75       32.02      5.24 o
   4   3  16      245.51      284.08     10.16 o
   5   3  16      155.15      190.48      8.60 o
   6   3  16        5.36        5.17      2.93 o
   7   3  16      106.21       99.83      9.82 o
   8   3  16       52.73       86.42      7.33 o
 -11   4  16       11.35       27.98     11.72 o
 -10   4  16        1.81       -0.76      7.94 o
  -9   4  16        5.92        3.03      8.70 o
  -8   4  16        0.56        6.05      8.32 o
  -7   4  16       99.56       96.81     18.53 o
  -6   4  16        7.23        6.43      8.32 o
  -5   4  16        2.06        9.45      9.45 o
  -4   4  16        0.14        2.27      7.56 o
  -3   4  16       11.19        8.32      8.32 o
  -2   4  16        1.14       -3.03      6.43 o
  -1   4  16        3.84        0.00      7.94 o
   0   4  16        3.04        4.63      6.28 o
   1   4  16        1.56       -1.08      5.98 o
   2   4  16        2.85        1.89      5.35 o
   3   4  16       20.55       24.24      8.39 o
   4   4  16        0.08       -0.53      7.37 o
 -18   1  17       12.22       12.93      4.71 o
 -17   1  17       39.86       41.01      6.21 o
 -16   1  17       97.36      102.18      8.85 o
 -15   1  17        0.55       -2.74      3.30 o
 -14   1  17        9.52       11.92      4.25 o
 -13   1  17       27.27       25.72      5.08 o
 -12   1  17      306.25      345.50     12.88 o
 -11   1  17       54.31       54.69      6.24 o
 -10   1  17      159.35      153.06      9.62 o
  -9   1  17       73.53       74.83      6.88 o
  -8   1  17        0.42       -0.49      2.81 o
  -7   1  17       30.05       30.46      4.64 o
  -6   1  17        0.29       -1.35      2.57 o
  -5   1  17       80.71       94.15      8.15 o
  -4   1  17       66.82       68.92      7.27 o
  -3   1  17        6.74        6.08      4.90 o
  -2   1  17      195.49      201.07     14.23 o
  -1   1  17      144.54      160.36     12.66 o
   0   1  17        9.51        6.29      3.72 o
   1   1  17       92.55       99.38      8.58 o
   2   1  17       10.69        7.71      4.96 o
   3   1  17        0.64        5.21      4.52 o
   4   1  17        0.92        2.69      6.43 o
   5   1  17       28.16       29.31      7.22 o
   6   1  17      230.22      229.44     16.55 o
   7   1  17       34.20       24.51     10.59 o
   8   1  17        5.17        0.71      4.92 o
   9   1  17       64.65       54.69      9.47 o
  10   1  17        5.16        5.29      5.35 o
  11   1  17       21.77       27.61      7.62 o
 -17   2  17       39.05       36.45      7.54 o
 -16   2  17       29.03       25.24      6.39 o
 -15   2  17      119.43      118.57      9.05 o
 -14   2  17        4.48        9.85      3.87 o
 -13   2  17      190.03      170.90     11.52 o
 -12   2  17      311.83      301.52     11.73 o
 -11   2  17        0.48       -2.98      2.71 o
 -10   2  17       38.77       42.32      5.37 o
  -9   2  17        3.77       -0.95      2.75 o
  -8   2  17        9.20        9.07      3.89 o
  -7   2  17        3.07        1.11      3.28 o
  -6   2  17       32.99       37.43      5.49 o
  -5   2  17        4.22        1.80      2.98 o
  -4   2  17      137.76      128.24      9.19 o
  -3   2  17      115.10      103.04      8.33 o
  -2   2  17       48.37       37.99      5.63 o
  -1   2  17       61.69       65.92      8.23 o
   0   2  17        4.93        0.22      2.94 o
   1   2  17       15.52        8.32      4.19 o
   2   2  17       13.39       26.83      5.05 o
   3   2  17        8.63        8.59      4.57 o
   4   2  17      146.07      136.04      8.86 o
   5   2  17       76.05       83.03      7.41 o
   6   2  17        4.19        7.75      5.67 o
   7   2  17      152.69      147.48     12.42 o
   8   2  17       15.28       18.12      5.48 o
   9   2  17       13.94       13.90      5.33 o
 -14   3  17        1.78       -1.90      3.54 o
 -13   3  17       25.50       26.79      5.78 o
 -12   3  17       20.33       16.00      5.03 o
 -11   3  17        7.10        4.73      4.47 o
 -10   3  17        1.69       -1.45      4.73 o
  -9   3  17       70.46       68.07      8.52 o
  -8   3  17        8.90        6.35      3.14 o
  -7   3  17       85.55      103.11      7.30 o
  -6   3  17       62.65       67.11      6.55 o
  -5   3  17        0.89       -1.62      2.37 o
  -4   3  17        0.26        1.06      2.52 o
  -3   3  17       21.96       11.62      3.45 o
  -2   3  17      209.34      208.00     17.20 o
  -1   3  17      264.26      221.69      9.46 o
   0   3  17        6.95        3.76      3.20 o
   1   3  17      126.46      123.69     13.10 o
   2   3  17       62.29       67.14      5.84 o
   3   3  17       18.77       21.83      3.91 o
   4   3  17        4.41       10.96      3.42 o
   5   3  17       49.45       58.69      5.68 o
   6   3  17        1.56        0.06      2.66 o
   7   3  17        0.00        2.07      3.01 o
  -8   4  17      121.20      139.55     22.31 o
  -7   4  17      153.72      138.41     22.31 o
  -6   4  17       83.22       85.09     17.40 o
  -5   4  17       21.34        7.94      9.08 o
  -4   4  17        9.78       -4.16      7.19 o
  -3   4  17        4.89        9.08      9.08 o
  -2   4  17       29.21       20.42     10.59 o
  -1   4  17        2.04        3.78      8.32 o
   0   4  17      140.79      180.77     25.72 o
   1   4  17       57.75       47.68     10.77 o
 -17   0  18        2.39        4.12      5.01 o
 -16   0  18      190.84      205.77     14.69 o
 -15   0  18        1.54        5.35      4.82 o
 -14   0  18      362.91      350.78     16.00 o
 -13   0  18      129.05      135.26     13.16 o
 -12   0  18       82.02       80.93      9.89 o
 -11   0  18        7.78        5.23      4.14 o
 -10   0  18       21.51       11.21      4.60 o
  -9   0  18       32.75       19.81      5.23 o
  -8   0  18        7.29        9.28      4.23 o
  -7   0  18       11.25        0.19      5.84 o
  -6   0  18      102.01      104.48      9.23 o
  -5   0  18      212.55      251.67     24.38 o
  -4   0  18        0.17       -2.11      3.32 o
  -3   0  18      228.05      233.36     12.56 o
  -2   0  18        7.66        0.30      4.41 o
  -1   0  18       14.79       10.02      5.21 o
   0   0  18        0.07       -2.38      4.41 o
   1   0  18      134.87      117.52     12.42 o
   2   0  18       12.87        9.38      6.28 o
   3   0  18     2954.71     3346.06     69.12 o
   4   0  18      183.91      175.33     15.78 o
   5   0  18      619.57      695.37     27.14 o
   6   0  18      148.70      151.79     14.56 o
   7   0  18        1.46       -0.26      5.06 o
   8   0  18       88.88      100.44     12.38 o
   9   0  18        3.78        2.98      5.33 o
 -17   1  18        0.01       -0.63      3.86 o
 -16   1  18       14.96       10.43      4.33 o
 -15   1  18       49.65       55.31      6.84 o
 -14   1  18       21.09       20.46      4.91 o
 -13   1  18      131.09      134.69      9.76 o
 -12   1  18       82.93       80.82      7.60 o
 -11   1  18       40.09       41.31      5.69 o
 -10   1  18       36.88       32.51      5.40 o
  -9   1  18       71.18       73.98      7.03 o
  -8   1  18       17.64       14.90      4.24 o
  -7   1  18      230.13      232.60     10.72 o
  -6   1  18       39.23       29.42      5.75 o
  -5   1  18       67.81       76.27      9.30 o
  -4   1  18       95.43       85.51      8.07 o
  -3   1  18        4.69        0.47      3.44 o
  -2   1  18      125.15      133.91     15.50 o
  -1   1  18       71.82       60.32      7.03 o
   0   1  18       17.63       12.58      4.27 o
   1   1  18       37.52       33.08      5.86 o
   2   1  18      287.11      305.50     41.03 o
   3   1  18        9.93       14.56      5.74 o
   4   1  18      123.81      117.71     11.90 o
   5   1  18       33.27       30.78      9.64 o
   6   1  18       16.54       19.32      6.62 o
   7   1  18       63.40       47.79      8.54 o
   8   1  18       30.40       28.99      7.47 o
   9   1  18        1.93        7.46      5.60 o
 -15   2  18       11.80        9.64      4.02 o
 -14   2  18       13.81       13.53      4.33 o
 -13   2  18        2.54        5.42      3.50 o
 -12   2  18       22.61       40.36      5.65 o
 -11   2  18       27.64       22.02      4.64 o
 -10   2  18        0.34        1.15      3.17 o
  -9   2  18       33.54       37.63      6.73 o
  -8   2  18       53.12       47.92      6.41 o
  -7   2  18       89.58      111.14      8.99 o
  -6   2  18       22.97       16.63      4.29 o
  -5   2  18        4.40        6.46      3.48 o
  -4   2  18       11.00        7.80      3.78 o
  -3   2  18       51.23       47.12      6.11 o
  -2   2  18       58.65       57.74      6.80 o
  -1   2  18        0.69       -1.10      3.14 o
   0   2  18        0.46       -1.61      3.06 o
   1   2  18       89.28      100.18      8.59 o
   2   2  18       35.59       36.44      8.43 o
   3   2  18       50.46       47.53      6.63 o
   4   2  18      107.23      121.72      9.76 o
   5   2  18        0.40       -0.08      3.98 o
   6   2  18       37.99       42.94      7.62 o
   7   2  18        0.19        4.16      4.55 o
 -12   3  18        5.28        6.30      7.37 o
 -11   3  18       72.73       86.65     20.99 o
 -10   3  18       61.89       62.98     14.75 o
  -9   3  18        1.03        1.86      3.04 o
  -8   3  18       66.68       57.71      7.63 o
  -7   3  18       49.49       54.76      5.85 o
  -6   3  18        0.24       -1.82      2.57 o
  -5   3  18       72.29       61.50      6.09 o
  -4   3  18       23.14       19.59      4.13 o
  -3   3  18       15.76       14.94      3.73 o
  -2   3  18        0.09        1.19      2.80 o
  -1   3  18        5.03        9.51      3.41 o
   0   3  18      108.62       95.46      7.47 o
   1   3  18       35.75       36.13      5.01 o
   2   3  18        1.78        5.13      3.31 o
   3   3  18      128.20      132.48      8.04 o
   4   3  18       52.31       69.93      6.12 o
 -15   1  19      137.39      122.71      9.73 o
 -14   1  19        0.31        2.93      3.67 o
 -13   1  19       26.34       25.13      5.27 o
 -12   1  19        6.08        3.74      3.57 o
 -11   1  19        9.35        3.80      3.60 o
 -10   1  19      210.50      199.68     11.40 o
  -9   1  19       28.45       36.00      5.32 o
  -8   1  19        0.27       -2.84      2.80 o
  -7   1  19      128.98      137.80     10.62 o
  -6   1  19       47.80       46.22      8.13 o
  -5   1  19        0.99        2.33      3.42 o
  -4   1  19       28.94       38.95      6.51 o
  -3   1  19        6.16        8.88      4.14 o
  -2   1  19       68.12       60.31      7.26 o
  -1   1  19      147.11      151.62     11.03 o
   0   1  19       28.05       18.17     12.29 o
   1   1  19      374.10      371.18     28.36 o
   2   1  19       55.84       64.38     24.96 o
   3   1  19        0.01        4.93      4.90 o
   4   1  19       34.47       47.51      8.54 o
   5   1  19       40.80       65.99      9.63 o
   6   1  19       10.37       12.27      6.01 o
   7   1  19        0.09       -4.21      4.14 o
 -14   2  19       14.06       10.72      4.15 o
 -13   2  19       37.92       37.18      5.73 o
 -12   2  19        1.99       -2.38      3.88 o
 -11   2  19       54.53       61.84      6.57 o
 -10   2  19       88.73       75.07      9.49 o
  -9   2  19        1.63        4.89      8.28 o
  -8   2  19      111.18      117.86      9.67 o
  -7   2  19       56.86       52.41      6.67 o
  -6   2  19        5.58        4.48      3.76 o
  -5   2  19      186.19      187.12     11.66 o
  -4   2  19        3.04        0.26      3.32 o
  -3   2  19       20.09       16.84      4.60 o
  -2   2  19        0.92        1.02      3.28 o
  -1   2  19       18.05       14.66      4.42 o
   0   2  19       38.95       38.76      9.49 o
   1   2  19       55.63       51.92      6.70 o
   2   2  19        0.08        0.75      3.56 o
   3   2  19       42.56       52.43      7.00 o
   4   2  19      106.94      121.00     11.63 o
   5   2  19        5.07        7.66      4.79 o
 -10   3  19       41.29       30.67      6.81 o
  -9   3  19        0.24        5.92      3.30 o
  -8   3  19       24.78       31.48      4.90 o
  -7   3  19        0.04       -1.62      2.74 o
  -6   3  19        7.39        3.99      3.36 o
  -5   3  19       12.76        9.99      3.57 o
  -4   3  19       12.38       10.58      4.19 o
  -3   3  19       19.13       17.88      4.34 o
  -2   3  19       21.12       17.93      4.22 o
  -1   3  19        1.82        0.54      3.00 o
   0   3  19       37.26       47.84     10.56 o
   1   3  19       26.60       25.69      4.65 o
 -14   0  20       84.24       93.41     10.45 o
 -13   0  20       17.39       26.10      6.60 o
 -12   0  20       28.96       27.23      6.61 o
 -11   0  20        2.03        0.81      4.39 o
 -10   0  20      125.88      117.30     30.77 o
  -9   0  20        1.95        9.09      4.73 o
  -8   0  20        0.17       -3.24      3.62 o
  -7   0  20       80.83       81.48      8.79 o
  -6   0  20       20.94       33.25      6.24 o
  -5   0  20        7.74        6.46      5.71 o
  -4   0  20        0.05       -6.68      4.26 o
  -3   0  20        3.06       -0.05      5.21 o
  -2   0  20       50.24       58.15     10.15 o
  -1   0  20      186.70      196.05     17.40 o
   0   0  20       35.10       33.05      8.42 o
   1   0  20       22.67       38.87      8.42 o
   2   0  20      101.47      123.02     16.83 o
   3   0  20        0.81       -1.60      5.11 o
   4   0  20       69.78       80.00     11.57 o
   5   0  20       84.30       71.55     10.96 o
   6   0  20       25.32       15.51     10.02 o
 -14   1  20        9.31       10.68      4.61 o
 -13   1  20       31.56       32.98      9.36 o
 -12   1  20       88.68       83.82     11.68 o
 -11   1  20        0.03       -2.37      3.22 o
 -10   1  20       57.16       59.57      6.69 o
  -9   1  20        0.09       -1.10      3.29 o
  -8   1  20        9.87       15.48      5.26 o
  -7   1  20        2.55        0.12      4.31 o
  -6   1  20        5.57        5.14      4.10 o
  -5   1  20       30.24       39.24      6.45 o
  -4   1  20        5.17        2.37      3.84 o
  -3   1  20       16.95       13.00      5.14 o
  -2   1  20       23.44       23.16      5.53 o
  -1   1  20        0.30        3.43      5.33 o
   0   1  20      282.06      339.22     25.72 o
   1   1  20      107.28       76.74     13.61 o
   2   1  20       19.68       25.36      6.78 o
   3   1  20      152.38      168.29     19.85 o
   4   1  20        4.53       -0.87      4.79 o
   5   1  20        6.24        5.87      5.48 o
 -12   2  20       10.71        3.88      4.04 o
 -11   2  20       85.89       95.62      9.26 o
 -10   2  20        7.99       13.44      4.82 o
  -9   2  20        1.89        2.30      3.83 o
  -8   2  20       15.85       16.39      4.81 o
  -7   2  20       10.69        5.42      4.34 o
  -6   2  20        3.75        1.09      3.36 o
  -5   2  20       74.14       73.44      9.70 o
  -4   2  20        0.23       -0.85      3.26 o
  -3   2  20      128.39      131.19     10.09 o
  -2   2  20      117.57      114.97     11.77 o
  -1   2  20       49.74       42.91      6.41 o
   0   2  20      112.65      123.93      9.96 o
   1   2  20        5.28        3.41      4.54 o
   2   2  20       14.90       15.46      5.33 o
   3   2  20        0.48       -3.00      3.87 o
 -11   1  21       21.26       18.68      4.88 o
 -10   1  21       20.28       16.86      5.20 o
  -9   1  21       19.53       16.67      5.62 o
  -8   1  21       15.08        8.38      7.23 o
  -7   1  21       16.76       15.80      5.16 o
  -6   1  21       24.44       26.47      5.89 o
  -5   1  21        1.33       -2.68      3.66 o
  -4   1  21        7.69        6.70      5.02 o
  -3   1  21       27.72       35.03      8.95 o
  -2   1  21        3.31       -2.90      4.67 o
  -1   1  21       98.20      103.06     12.03 o
   0   1  21       99.53      111.90     12.70 o
   1   1  21       97.31       89.48     11.49 o
   2   1  21       24.93       18.62      6.94 o
  -8   2  21       78.42       82.59      8.46 o
  -7   2  21        4.21        5.13      3.94 o
  -6   2  21       22.66       17.99      4.87 o
  -5   2  21       21.39       24.90      5.55 o
  -4   2  21       15.35       14.99      4.89 o
  -3   2  21        0.02        0.16      3.76 o
  -2   2  21        4.02        3.37      3.88 o
  -1   2  21       20.97       23.43      5.79 o
  -9   0  22        3.07        4.43      6.44 o
  -8   0  22      107.02      105.82     10.57 o
  -7   0  22        3.24        0.25      5.48 o
  -6   0  22       11.92        9.47      7.56 o
  -5   0  22       10.85        7.67      6.40 o
  -4   0  22        2.74        4.43      5.86 o
  -3   0  22      169.19      191.03     17.11 o
  -2   0  22        2.80        9.41      7.53 o
  -1   0  22       38.88       28.84      8.17 o
  -7   1  22        0.14        0.65      4.00 o
  -6   1  22        1.36       -3.38      3.84 o
  -5   1  22        0.11        1.08      4.06 o
  -4   1  22       45.30       28.82      7.43 o
  -3   1  22        7.65        2.08      5.33 o
  -2   1  22        0.23        2.87      5.71 o
 
